# Supplementary material for: Complementary resource preferences spontaneously emerge in diauxic microbial communities
Source: Nat Commun. 2021 Nov 18;12:6661. doi: 10.1038/s41467-021-27023-y (PMC8602314; doi:10.1038/s41467-021-27023-y)
Supplement: Supplementary file 4 — Source Data [file 41467_2021_27023_MOESM4_ESM.xlsx]

## Sheet: README
This is the data file of Fig. 3c and Fig. 3d.For each one of the 958 community assembly processes, each one coming from a separate species pool, different quantities at each successful invasion event are listed. There are 6 separate sheets: - successful invasions: marks the index of successful invasions out of all attempted invasion events. - inv_g1, 2, 3, 4: for each successful invasion event, m…
This is the data file of Fig. S3e, S4e, S5e, where the community assembly simulations were carried out for 3 different conditions: small dilution factor, nonzero diauxic lag, and unbalanced nutrient supply. For each one of thoese scenarios we simulated ~100 community assembly processes. In those assembly processes, each one coming from a separate species pool, different quantities at each success…

## Sheet: successful invasions
	pool 1	pool 2	pool 3	pool 4	pool 5	pool 6	pool 7	pool 8	pool 9	pool 10	pool 11	pool 12	pool 13	pool 14	pool 15	pool 16	pool 17	pool 18	pool 19	pool 20	pool 21	pool 22	pool 23	pool 24	pool 25	pool 26	pool 27	pool 28	pool 29	pool 30	pool 31	pool 32	pool 33	pool 34	pool 35	pool 36	pool 37	pool 38	pool 39	pool 40	pool 41	pool 42	pool 43	pool 44	pool 45	pool 46	pool 47	pool 48	pool 49
0	1	1	1	1	1	1	1	1	1	1	1	1	1	1	1	1	1	1	1	1	1	1	1	1	1	1	1	1	1	1	1	1	1	1	1	1	1	1	1	1	1	1	1	1	1	1	1	1	1
1	2	5	3	3	2	9	2	2	4	3	7	2	3	3	3	10	4	4	3	3	2	3	9	2	2	2	7	3	4	4	6	3	7	4	9	8	2	2	2	2	6	3	3	4	5	3	2	18	7
2	5	6	4	4	7	17	7	4	5	6	10	5	9	4	16	19	10	5	4	6	4	6	13	11	3	5	14	4	5	5	16	6	10	6	14	9	8	4	8	3	11	5	34	19	6	4	5	27	31
3	33	25	8	7	319	19	11	5	8	12	13	8	14	8	28	31	20	6	15	13	10	12	14	21	7	8	18	5	6	80	23	24	33	7	46	16	32	8	10	22	22	7	213	20	16	5	8	35	81
4	39	101	15	33	364	21	19	7	11	17	14	20	15	26	31	37	26	8	18	15	18	19	15	30	43	18	29	8	12	127	32	34	34	26	71	18	34	27	11	38	29	279	673	28	27	6	37	57	96
5	57	157	17	68	366	48	45	12	13	27	25	40	18	38	33	52	28	17	66	32	20	31	89	36	60	37	32	14	16	133	37	64	44	34	96	32	44	28	33	55	33	367	683	36	60	13	385	74	316
6	58	505	62	74	433	75	57	45	15	41	34	81	147	45	35	59	32	40	93	68	49	54	99	110	74	49	60	17	54	189	58	71	56	38	97	43	58	78	237	58	34	442	1232	47	122	19	682	75	350
7	61	540	95	130	436	104	90	49	28	50	41	88	451	171	79	87	40	79	117	104	144	59	135	119	79	50	70	21	56	345	71	74	114	40	133	44	62	162	265	72	44	539	1396	61	129	32	740	78	435
8	69	757	457	307	498	121	107	51	43	92	54	119	547	256	250	133	44	107	156	110	304	79	223	323	138	53	72	29	86	351	107	96	124	50	144	69	120	330	353	78	75	734	2332	66	177	64	977	99	545
9	88	770	527	515	592	170	154	62	74	122	105	163	729	397	259	266	53	781	203	155	546	101	225	380	255	99	111	30	195	368	166	113	131	56	151	100	135	411	633	83	85	1137	5685	69	213	138	1381	103	570
10	107	1429	542	675	630	184	164	65	301	141	108	166	1165	620	353	431	60	1276	205	169	596	144	943	406	321	120	119	48	210	430	193	183	214	86	160	112	182	641	876	139	156	1790	7602	80	255	174	1801	308	681
11	430	1637	1247	680	692	209	193	66	501	314	113	172	1771	1545	366	534	114	2291	232	188	794	145	976	418	493	146	237	51	296	521	222	205	300	144	177	152	258	982	1254	265	275	2981	7606	132	387	176	2512	343	1248
12	436	2019	1387	718	765	247	204	222	537	411	342	251	2245	1661	598	790	125	2801	283	195	901	195	1119	652	691	162	255	69	318	532	240	340	454	166	182	183	328	1507	1712	335	394	3245	8648	189	704	202	3277	352	1602
13	829	2101	1542	1116	766	298	212	237	912	536	522	323	2513	2394	1197	1013	155	10282	393	227	1054	312	1869	3517	882	188	278	133	322	870	439	1340	722	288	210	196	670	3075	2218	631	1649	3431	10010	251	1094	291	4846	544	2133
14	852	2535	3395	1471	1228	717	222	242	1556	552	741	502	3234	4602	1385	1236	191		781	1115	1283	337	2252	3717	1517	219	321	138	398	936	504	1356	793	307	891	211	927	3344	2257	1717	1820	4580		603	1755	527	5623	1085	2550
15	967	2575	3766	1772	2325	1325	420	3398	1568	1419	743	670	5941	4674	1536	2492	211		998	1964	1723	435	2334	4069	1646	276	338	145	408	1009	633	1510	1068	522	1140	233	1549	4118	3164	2182	2430	4722		799	2534	564	7329	1620	4507
16	1017	2776		2313	2906	4279	433	3856	1658	2222	857	813		9148	3609	2511	212		1309	4414	3550	498	2812	6485	2962	292	387	467	1033	2924	642	1511	1670	655	2260	456	1887	4267	5108	3385	3421	7547		923	6687	818	8682	2263	4658
17	1262	3192		2535	4260	4484	620	6267	2474	3945	859	841			4262	2854	427		1806	4649	3620	825	4878	7793	3569	468	564	606	1042	3454	1510	1731	3158	1179	3474	461	1934	6688	5646	3395	4381			1239		850	9236	3262	4970
18	1772	4771		5744	5128		633	6677	2821	5007	944	847			4713	3063	563		1911	5386	5720	869	5324	8053	4049	642	634	927	1322	4422	1657	2109	4432	1453	8271	596	1945	7769	6899	4988	9249			1522		941	10678	3723	5745
19	1824	5238			5381		664	6699	3107	5125	2528	931			5128	5701	616			6644	7047	903	6499	9587	6090	762	751	994	1333	6209	1942	2891	4909	1837		945	1994		7164	8278				1804		1037		3766
20	2478	6395					1049	7223	3697	6107	2585	1845			5419	6306	626			7250	7201	1634	6517	10239	6264	887	1109	1288	1606	6700	2015	4867		2422		1049	2027							2691		1506		4348
21	2502	7649					1299		4144	6700	3512	1952			5471	8291	673			7701		2733			6783	1148	1345	1441	1624	7300	2302	4930		2991		1097	3374							3203		2192		4851
22	3407	10725					2043		4205	8685	3758	2506			6602	8317	1091					3058			7638	1383	2515	2440	1727		2597	4984		4627		1364	3574							3326		3171		5162
23	4061						2713		6185		3797				7661		1266					3134			8702	1546	3745	2775	2276		3231	4987		4733		1718	5357							4520		4481		8685
24	5008						3705		6237		3834						1510					3746			9894	1707	5572	5224	2324		4677	8048		6175		1769	8993							6204		5417
25	7788						3959				4012						1643					4059				1732	7111	6293	2390		6416			6553		3104								6223
26							4082				7335						2998					4751				2009	10570	11232	2560		6496					3352
27							8872															6079				2738	11006		3225		6971					4745
28							9838															8688				4229			3850		7052					5160
29																										6371			6743		9673					9171
30																													7862		10262
31																													8673		10581
32																													11153
33
34
35
36
37
38
39
40
[truncated: 909 more columns]

## Sheet: inv_g1
	pool 1	pool 2	pool 3	pool 4	pool 5	pool 6	pool 7	pool 8	pool 9	pool 10	pool 11	pool 12	pool 13	pool 14	pool 15	pool 16	pool 17	pool 18	pool 19	pool 20	pool 21	pool 22	pool 23	pool 24	pool 25	pool 26	pool 27	pool 28	pool 29	pool 30	pool 31	pool 32	pool 33	pool 34	pool 35	pool 36	pool 37	pool 38	pool 39	pool 40	pool 41	pool 42	pool 43	pool 44	pool 45	pool 46	pool 47	pool 48	pool 49
0	0.286803	0.35282	0.273835	0.300988	0.287949	0.283427	0.273875	0.276363	0.302509	0.284828	0.268001	0.303922	0.337278	0.275079	0.320814	0.340897	0.306119	0.274235	0.306284	0.284777	0.291924	0.274222	0.345362	0.299975	0.289833	0.306359	0.278857	0.200355	0.241637	0.327467	0.32022	0.305045	0.31342	0.319699	0.337976	0.298546	0.283279	0.294176	0.320493	0.296262	0.305994	0.311118	0.348433	0.323439	0.267618	0.221766	0.239834	0.308452	0.347585
1	0.319459	0.338707	0.288851	0.261141	0.370212	0.329248	0.337179	0.276635	0.286963	0.305961	0.322603	0.315988	0.309551	0.332859	0.322786	0.324634	0.297402	0.293282	0.343317	0.26592	0.337866	0.288192	0.311447	0.301067	0.362558	0.313525	0.302653	0.231295	0.293634	0.359223	0.301979	0.298501	0.318341	0.286566	0.299539	0.304045	0.353254	0.281783	0.308212	0.30457	0.30171	0.376161	0.376815	0.319876	0.299391	0.261893	0.267438	0.309326	0.367611
2	0.340178	0.342263	0.329921	0.396035	0.361264	0.305159	0.293485	0.301048	0.302966	0.356006	0.289027	0.337353	0.354195	0.320734	0.325921	0.32332	0.332568	0.355365	0.323241	0.356199	0.360257	0.322425	0.314797	0.393769	0.325529	0.311115	0.297149	0.267262	0.309852	0.334767	0.316701	0.292913	0.335561	0.311317	0.331777	0.293884	0.342589	0.318793	0.309952	0.315476	0.369739	0.3825	0.400612	0.323953	0.321768	0.279371	0.318017	0.345152	0.354185
3	0.320626	0.347515	0.321995	0.370762	0.398881	0.359297	0.332	0.326714	0.321804	0.347963	0.316448	0.34685	0.35976	0.350288	0.347414	0.31812	0.332578	0.322336	0.358442	0.314525	0.326099	0.339967	0.348905	0.340671	0.365844	0.32047	0.306697	0.283387	0.323844	0.350157	0.334548	0.305566	0.338811	0.325081	0.324098	0.352414	0.309607	0.304066	0.396182	0.304726	0.298504	0.361451	0.389671	0.339016	0.344693	0.304104	0.415348	0.316407	0.363192
4	0.343463	0.382828	0.397463	0.381202	0.359141	0.34464	0.31382	0.302479	0.321991	0.337364	0.299503	0.333362	0.38401	0.35289	0.373331	0.327356	0.339816	0.366392	0.361028	0.351901	0.348439	0.345934	0.34475	0.368637	0.363775	0.311613	0.297764	0.2855	0.32882	0.372284	0.359078	0.336063	0.369729	0.326598	0.325111	0.312122	0.364372	0.390437	0.36831	0.303636	0.326114	0.386278	0.414286	0.367765	0.345702	0.343377	0.380853	0.335554	0.361214
5	0.339341	0.384978	0.350744	0.362726	0.368785	0.363158	0.340954	0.326128	0.371445	0.349631	0.370379	0.345524	0.382675	0.351741	0.374706	0.3506	0.328293	0.3846	0.356393	0.338281	0.369952	0.347414	0.360693	0.398059	0.35729	0.348205	0.335036	0.319466	0.322813	0.390301	0.34605	0.34412	0.352422	0.360368	0.331334	0.322735	0.333614	0.36311	0.356839	0.327865	0.323385	0.395469	0.380064	0.316784	0.372043	0.340719	0.388597	0.350556	0.353509
6	0.352956	0.362896	0.360145	0.357101	0.363261	0.375162	0.332103	0.370236	0.397778	0.372597	0.336104	0.349959	0.384789	0.374724	0.35792	0.330993	0.342632	0.437636	0.367595	0.354479	0.372057	0.340833	0.379229	0.372854	0.360546	0.341148	0.338381	0.305946	0.326455	0.392136	0.339466	0.342252	0.349751	0.343231	0.345405	0.32106	0.338589	0.365462	0.381914	0.353981	0.335762	0.406078	0.406891	0.358046	0.353512	0.334212	0.383031	0.341613	0.405268
7	0.365472	0.369668	0.365518	0.389532	0.374523	0.359618	0.346728	0.332448	0.365935	0.359553	0.335921	0.358318	0.395027	0.390602	0.400854	0.340386	0.355103	0.386542	0.389429	0.356686	0.377635	0.378855	0.37008	0.362763	0.376171	0.331334	0.365849	0.329922	0.349072	0.377825	0.338364	0.359941	0.352314	0.335441	0.360124	0.324915	0.345501	0.378927	0.389628	0.330782	0.37451	0.399931	0.410318	0.37705	0.382142	0.329374	0.384383	0.358275	0.364985
8	0.374148	0.384474	0.392658	0.388651	0.388456	0.367193	0.343721	0.340427	0.386408	0.361274	0.34297	0.394134	0.402129	0.363587	0.3692	0.338238	0.33287	0.394464	0.364906	0.356819	0.370163	0.342632	0.39246	0.375328	0.376576	0.342352	0.346213	0.309389	0.335368	0.408772	0.343211	0.37713	0.379079	0.374649	0.361963	0.351057	0.355641	0.367467	0.386983	0.352151	0.381892	0.398959	0.407844	0.332693	0.358376	0.343664	0.401095	0.371689	0.386934
9	0.353293	0.393793	0.388249	0.401229	0.379033	0.36146	0.358054	0.346919	0.384643	0.385421	0.360513	0.370092	0.403179	0.427658	0.37291	0.391104	0.346455	0.398197	0.373637	0.373322	0.393599	0.357723	0.417516	0.412313	0.384336	0.344436	0.346711	0.340822	0.344115	0.384236	0.38338	0.359952	0.403362	0.355404	0.35092	0.344258	0.378045	0.410889	0.386547	0.387479	0.383649	0.404461	0.420792	0.360964	0.410092	0.374604	0.398392	0.410205	0.381158
10	0.400688	0.373405	0.388427	0.380045	0.408484	0.40572	0.343726	0.343945	0.375902	0.411745	0.365506	0.376716	0.395775	0.401705	0.385762	0.377677	0.350866	0.405465	0.385732	0.380934	0.365906	0.384112	0.358563	0.401856	0.394418	0.342663	0.356579	0.342992	0.343007	0.385262	0.376405	0.372864	0.374102	0.35077	0.370564	0.33387	0.376153	0.369524	0.407689	0.405042	0.389703	0.409441	0.472763	0.347227	0.397124	0.351531	0.41925	0.376831	0.426579
11	0.366917	0.394323	0.412986	0.41092	0.379997	0.362979	0.377649	0.391985	0.38963	0.3947	0.36982	0.358903	0.460278	0.404375	0.396323	0.400012	0.368381	0.417523	0.384601	0.393313	0.419461	0.393749	0.392131	0.387805	0.397284	0.378599	0.368226	0.339465	0.354399	0.406122	0.370786	0.371078	0.403045	0.356102	0.449374	0.340743	0.423957	0.398739	0.405363	0.400428	0.398537	0.402895	0.408779	0.375685	0.447951	0.36394	0.406621	0.389067	0.398928
12	0.36873	0.392141	0.409895	0.401113	0.410613	0.414166	0.354947	0.36324	0.40554	0.393023	0.365637	0.371413	0.424217	0.416462	0.399442	0.378935	0.369757	0.428801	0.396038	0.416937	0.3838	0.368975	0.401276	0.38996	0.40894	0.359104	0.371423	0.372479	0.363947	0.431499	0.402946	0.3798	0.384265	0.374393	0.389114	0.372907	0.376563	0.414917	0.417623	0.389908	0.41718	0.398588	0.416271	0.377339	0.412882	0.368753	0.411727	0.372283	0.409437
13	0.386232	0.398191	0.422444	0.398485	0.396289	0.435432	0.393947	0.427796	0.390781	0.399674	0.38019	0.357292	0.429365	0.417374	0.417633	0.379873	0.363056	0.418159	0.389391	0.408252	0.393438	0.377783	0.404319	0.408909	0.398474	0.357937	0.368059	0.373014	0.389133	0.405387	0.391361	0.379467	0.389961	0.387559	0.409717	0.362517	0.392002	0.386534	0.41828	0.411089	0.42113	0.410053	0.420363	0.416319	0.411931	0.403295	0.418656	0.394424	0.441904
14	0.379574	0.384267	0.406967	0.399467	0.402647	0.403399	0.356674	0.39846	0.387958	0.402151	0.366128	0.36055	0.427495	0.413857	0.395934	0.394414	0.377054		0.428971	0.392057	0.391171	0.368295	0.391536	0.3963	0.393788	0.383966	0.388763	0.366174	0.390699	0.403712	0.375471	0.407631	0.41638	0.38624	0.425904	0.362037	0.401663	0.386079	0.411244	0.428516	0.405561	0.431989		0.377509	0.420677	0.376531	0.43999	0.386299	0.410294
15	0.392552	0.391072	0.399238	0.425389	0.424067	0.437192	0.360727	0.412145	0.393906	0.406414	0.394767	0.392842	0.448015	0.417866	0.39148	0.412535	0.350288		0.38701	0.421113	0.403583	0.389024	0.437581	0.411359	0.396696	0.358869	0.389043	0.40518	0.364318	0.408962	0.392568	0.389507	0.452623	0.414257	0.400158	0.361594	0.376867	0.399765	0.406621	0.421222	0.439384	0.4085		0.393869	0.43178	0.378858	0.421763	0.400416	0.44048
16	0.397462	0.384807		0.424038	0.40932	0.450482	0.386626	0.403511	0.397172	0.397424	0.37115	0.371933		0.438037	0.402229	0.413996	0.36318		0.426089	0.402516	0.412961	0.380683	0.398867	0.417665	0.403141	0.392283	0.370151	0.387259	0.376321	0.402432	0.389178	0.391612	0.402171	0.395869	0.405745	0.382575	0.372866	0.4175	0.409785	0.452298	0.440408	0.429742		0.3959	0.434447	0.407972	0.426054	0.392805	0.414197
17	0.408634	0.439995		0.437262	0.41492	0.421466	0.373243	0.405032	0.397089	0.405537	0.401444	0.413234			0.412022	0.407305	0.353457		0.424969	0.42576	0.406635	0.384077	0.414626	0.415429	0.423216	0.360687	0.379121	0.41797	0.391854	0.42263	0.403679	0.394389	0.404698	0.391817	0.472569	0.393582	0.383975	0.411611	0.418748	0.439986	0.418862			0.401631		0.401803	0.413609	0.417438	0.415093
18	0.389062	0.412039		0.419835	0.413076		0.398227	0.416882	0.408487	0.410315	0.393651	0.4127			0.421147	0.417419	0.353777		0.422036	0.415567	0.415728	0.387708	0.415947	0.420665	0.39442	0.363662	0.406939	0.401927	0.396111	0.404591	0.394308	0.390121	0.443115	0.407266	0.403352	0.362235	0.393047	0.43399	0.415624	0.422273	0.431161			0.420584		0.418271	0.470071	0.400637	0.435586
19	0.435995	0.415755			0.451153		0.417629	0.419536	0.430678	0.436592	0.389092	0.390877			0.40237	0.444103	0.395025			0.408677	0.405733	0.392233	0.400679	0.426821	0.423966	0.38693	0.396359	0.399199	0.376746	0.417941	0.395146	0.407122	0.440203	0.39271		0.368014	0.428399		0.41828	0.449442				0.410165		0.409715		0.412734
20	0.412226	0.395928					0.390659	0.418124	0.408228	0.418717	0.408558	0.391101			0.418388	0.41011	0.374208			0.424289	0.420405	0.393322	0.449082	0.434488	0.426331	0.370604	0.448147	0.401003	0.379641	0.442575	0.405797	0.405489		0.394679		0.377852	0.402316							0.421705		0.417559		0.456233
21	0.404495	0.397287					0.402838		0.407149	0.434704	0.429928	0.421629			0.431477	0.406502	0.386264			0.421113		0.39731			0.417028	0.385647	0.417336	0.403554	0.390102	0.422125	0.413989	0.399477		0.439108		0.409552	0.393965							0.450399		0.43914		0.453049
22	0.450887	0.409733					0.444155		0.428434	0.421156	0.425914	0.415452			0.432295	0.435983	0.407399					0.397663			0.421045	0.401572	0.429896	0.391383	0.392861		0.40526	0.405583		0.406041		0.37877	0.420244							0.402889		0.418254		0.43661
23	0.419636						0.434651		0.454292		0.415728				0.431034		0.379763					0.396048			0.425238	0.394996	0.405263	0.421814	0.391544		0.405319	0.41296		0.403335		0.382511	0.425925							0.427003		0.459709		0.440123
24	0.436628						0.404622		0.422084		0.420737						0.447617					0.404319			0.406191	0.394172	0.437204	0.402334	0.391555		0.417149	0.407631		0.405649		0.414453	0.42513							0.411119		0.418271
25	0.42248						0.406465				0.404571						0.410714					0.415989				0.436611	0.408887	0.428015	0.423713		0.412265			0.423009		0.390322								0.442392
26							0.43393				0.423429						0.439288					0.397034				0.413831	0.417613	0.40518	0.392421		0.420663					0.418474
27							0.441046															0.432815				0.416436	0.412886		0.412087		0.438436					0.414537
28							0.42202															0.405835				0.442637			0.397888		0.420619					0.426417
29																										0.417818			0.416842		0.423248					0.427494
30																													0.401088		0.43762
31																													0.404319		0.421652
32																													0.413722
33
34
35
36
37
38
39
40
[truncated: 909 more columns]

## Sheet: inv_g2
	pool 1	pool 2	pool 3	pool 4	pool 5	pool 6	pool 7	pool 8	pool 9	pool 10	pool 11	pool 12	pool 13	pool 14	pool 15	pool 16	pool 17	pool 18	pool 19	pool 20	pool 21	pool 22	pool 23	pool 24	pool 25	pool 26	pool 27	pool 28	pool 29	pool 30	pool 31	pool 32	pool 33	pool 34	pool 35	pool 36	pool 37	pool 38	pool 39	pool 40	pool 41	pool 42	pool 43	pool 44	pool 45	pool 46	pool 47	pool 48	pool 49
0	0.25191	0.297312	0.313721	0.156349	0.323327	0.358484	0.374197	0.307685	0.227009	0.279595	0.257845	0.287466	0.248666	0.333793	0.254098	0.226843	0.257323	0.242705	0.20301	0.242259	0.301844	0.234042	0.283529	0.280077	0.213918	0.32008	0.316006	0.250298	0.166587	0.334567	0.265791	0.228798	0.347213	0.195773	0.216454	0.258703	0.182862	0.206571	0.27919	0.258705	0.21179	0.219275	0.238588	0.291635	0.261782	0.289062	0.274673	0.264506	0.30815
1	0.25616	0.191176	0.325993	0.15238	0.30102	0.230812	0.180249	0.261563	0.319215	0.200333	0.16947	0.191972	0.320305	0.195682	0.261019	0.182549	0.261635	0.178419	0.238565	0.268021	0.213846	0.298041	0.247498	0.214114	0.237115	0.269893	0.255678	0.148145	0.225242	0.143356	0.267826	0.173228	0.225718	0.222762	0.381333	0.312569	0.263965	0.295785	0.293105	0.214733	0.316538	0.305374	0.345959	0.309077	0.320172	0.178328	0.280204	0.295215	0.229359
2	0.248774	0.249243	0.316682	0.224954	0.29697	0.340289	0.204182	0.150698	0.252117	0.187398	0.156321	0.29692	0.305618	0.265669	0.233338	0.319051	0.230374	0.219769	0.305936	0.234904	0.247629	0.170844	0.217476	0.272748	0.328759	0.240888	0.17093	0.247621	0.305376	0.144687	0.231926	0.285263	0.221676	0.279829	0.257912	0.240001	0.305679	0.243028	0.279802	0.224337	0.239986	0.221271	0.269313	0.266682	0.27878	0.229307	0.27643	0.25996	0.306147
3	0.176888	0.196097	0.281366	0.211392	0.192733	0.341198	0.212117	0.267695	0.242194	0.196435	0.225911	0.152417	0.3012	0.270994	0.234108	0.198824	0.281309	0.224513	0.274498	0.320274	0.248104	0.31544	0.280082	0.288762	0.313157	0.233487	0.157306	0.335914	0.224076	0.261952	0.286684	0.313506	0.230732	0.245544	0.261436	0.243606	0.214633	0.26331	0.240264	0.273136	0.335158	0.330642	0.261294	0.234497	0.267246	0.171529	0.289209	0.269487	0.30524
4	0.300747	0.290254	0.287448	0.342242	0.196515	0.327497	0.298951	0.183699	0.317788	0.15841	0.384169	0.338456	0.204959	0.3052	0.255112	0.31609	0.183066	0.328101	0.25485	0.292344	0.329605	0.228464	0.323844	0.253021	0.292881	0.283942	0.243301	0.339285	0.231776	0.218467	0.226867	0.36719	0.229359	0.298229	0.197843	0.208558	0.26498	0.236042	0.328228	0.260466	0.219971	0.282005	0.297718	0.17139	0.327686	0.225704	0.233541	0.301153	0.165224
5	0.264681	0.238365	0.186378	0.278592	0.265276	0.247745	0.228673	0.214734	0.242315	0.19109	0.231549	0.263616	0.344549	0.206314	0.282835	0.307622	0.254928	0.326669	0.264481	0.304473	0.345325	0.283837	0.208453	0.21826	0.280722	0.18768	0.213124	0.230398	0.233387	0.295866	0.165165	0.358671	0.298818	0.217047	0.258213	0.366935	0.219616	0.297511	0.153499	0.229661	0.328141	0.271789	0.198223	0.21045	0.337881	0.261919	0.196328	0.314199	0.266644
6	0.247384	0.232562	0.199859	0.302459	0.214343	0.178592	0.228683	0.254977	0.196711	0.224311	0.207906	0.208455	0.311711	0.284455	0.339246	0.277393	0.201719	0.279832	0.229577	0.26737	0.261989	0.289495	0.365702	0.216096	0.313164	0.325717	0.258545	0.263767	0.212105	0.224042	0.278252	0.316269	0.301057	0.265921	0.238901	0.323214	0.267766	0.326951	0.270468	0.246825	0.329189	0.20803	0.344929	0.252556	0.222483	0.271433	0.247795	0.324272	0.285247
7	0.331085	0.20907	0.309103	0.231992	0.232771	0.196857	0.327239	0.254186	0.265896	0.233245	0.247589	0.256549	0.217228	0.299074	0.276565	0.387729	0.18775	0.301147	0.139174	0.234977	0.317182	0.262695	0.307149	0.240793	0.152523	0.233783	0.208433	0.282532	0.33134	0.246504	0.229373	0.22487	0.303804	0.200935	0.214612	0.281827	0.303652	0.213762	0.314044	0.28628	0.281831	0.333618	0.193135	0.229448	0.216223	0.221815	0.189527	0.259974	0.18685
8	0.252685	0.259573	0.276298	0.181792	0.234839	0.447086	0.309762	0.307131	0.219834	0.215623	0.2445	0.262874	0.190124	0.281836	0.167514	0.308674	0.24882	0.300386	0.253154	0.258118	0.238271	0.227176	0.243849	0.277477	0.258616	0.250388	0.403124	0.325975	0.157628	0.191507	0.219612	0.287148	0.33302	0.271552	0.257021	0.247614	0.257949	0.17503	0.148439	0.339209	0.185143	0.211795	0.203427	0.291795	0.214161	0.265334	0.319692	0.326871	0.278603
9	0.249888	0.196236	0.327732	0.256528	0.296183	0.259656	0.227965	0.301118	0.259545	0.22414	0.204432	0.352887	0.265929	0.319601	0.215345	0.322267	0.207352	0.257745	0.319374	0.299531	0.23806	0.289727	0.27259	0.266604	0.243645	0.190349	0.231369	0.216705	0.287134	0.242539	0.258646	0.364396	0.225846	0.220088	0.325017	0.224562	0.188382	0.222247	0.161541	0.261997	0.173786	0.206011	0.215798	0.281394	0.265978	0.272458	0.208491	0.212553	0.319647
10	0.238151	0.250934	0.260066	0.212219	0.282979	0.262463	0.267045	0.286429	0.175814	0.260039	0.238559	0.229373	0.268867	0.21119	0.243733	0.32167	0.240416	0.229242	0.227739	0.279033	0.334185	0.23969	0.318952	0.254283	0.353957	0.193476	0.225974	0.258586	0.279052	0.220559	0.32949	0.388571	0.328767	0.287839	0.221338	0.340268	0.283303	0.107408	0.198448	0.363201	0.3121	0.366066	0.237074	0.222798	0.17273	0.267762	0.217008	0.257912	0.251566
11	0.357277	0.21104	0.273331	0.34313	0.281644	0.265512	0.223498	0.267859	0.277814	0.209797	0.237719	0.268417	0.296998	0.3027	0.297479	0.290467	0.249819	0.202935	0.267302	0.24147	0.29088	0.296361	0.21558	0.227168	0.26093	0.258479	0.297856	0.179919	0.334914	0.197875	0.225334	0.298334	0.237254	0.177264	0.13364	0.268057	0.262804	0.240624	0.246484	0.275465	0.200826	0.264222	0.27344	0.26768	0.304458	0.219186	0.209903	0.235298	0.156951
12	0.202612	0.336716	0.264105	0.0660618	0.286797	0.297117	0.241591	0.238036	0.268699	0.25663	0.303237	0.229589	0.214247	0.22269	0.28753	0.290188	0.277484	0.267247	0.235646	0.324061	0.262753	0.279012	0.207007	0.315833	0.160655	0.233979	0.2136	0.208834	0.193519	0.195269	0.180323	0.277163	0.270311	0.282605	0.255642	0.275975	0.262856	0.184174	0.319277	0.219678	0.279552	0.225361	0.258532	0.244551	0.257312	0.223003	0.216625	0.415221	0.13441
13	0.24062	0.256584	0.257734	0.235438	0.26547	0.243294	0.22267	0.365717	0.253967	0.173104	0.257722	0.249008	0.237064	0.320598	0.314304	0.278679	0.238856	0.226905	0.364566	0.297467	0.26832	0.330545	0.258566	0.186959	0.150572	0.249398	0.272682	0.306286	0.165704	0.334276	0.202461	0.0900301	0.32439	0.269345	0.297429	0.293234	0.207001	0.208128	0.263901	0.294311	0.251534	0.249091	0.277984	0.196876	0.272249	0.296474	0.265359	0.226725	0.219172
14	0.236329	0.252645	0.121478	0.362408	0.192976	0.255224	0.323118	0.247737	0.226498	0.197904	0.243716	0.247402	0.272729	0.318108	0.212847	0.307459	0.24482		0.228134	0.223828	0.244968	0.283123	0.247518	0.219895	0.213534	0.285708	0.217779	0.33112	0.282089	0.254605	0.298769	0.25646	0.269055	0.253888	0.252469	0.283574	0.353145	0.314622	0.310848	0.177456	0.262625	0.164532		0.226314	0.302289	0.313389	0.247273	0.229294	0.237456
15	0.249425	0.302526	0.266833	0.304389	0.31839	0.287652	0.181314	0.274463	0.293052	0.321113	0.179979	0.259397	0.234271	0.273517	0.180809	0.24974	0.292964		0.260308	0.228114	0.195418	0.201429	0.253364	0.247096	0.179508	0.237715	0.284693	0.196521	0.230515	0.255517	0.259103	0.288655	0.266018	0.294992	0.269605	0.247255	0.302794	0.255628	0.269856	0.1987	0.321137	0.221946		0.182456	0.252894	0.21668	0.270589	0.301897	0.235788
16	0.216424	0.193155		0.288607	0.201271	0.217394	0.223435	0.284492	0.236361	0.218704	0.203152	0.239567		0.299068	0.262006	0.258101	0.305833		0.27941	0.291538	0.271266	0.321841	0.27239	0.209981	0.219325	0.241878	0.301299	0.239844	0.166776	0.34963	0.352747	0.325226	0.341252	0.315921	0.169246	0.215885	0.241499	0.0941002	0.290893	0.218067	0.22227	0.230479		0.181722	0.265292	0.274903	0.205918	0.285683	0.245421
17	0.267664	0.184066		0.276074	0.222723	0.242351	0.293079	0.30272	0.210098	0.211077	0.258581	0.303599			0.144996	0.252757	0.216221		0.273318	0.222326	0.268225	0.314493	0.199603	0.260131	0.244726	0.172528	0.242619	0.264284	0.212443	0.276402	0.305747	0.281781	0.241721	0.302594	0.170938	0.264792	0.318198	0.280684	0.296422	0.205112	0.216704			0.209736		0.297252	0.170772	0.224258	0.329346
18	0.223904	0.226325		0.346443	0.225379		0.347416	0.221451	0.249324	0.300612	0.237293	0.335108			0.143223	0.324516	0.245752		0.316128	0.320683	0.277232	0.294981	0.259128	0.276947	0.198086	0.259409	0.372808	0.300648	0.334245	0.260769	0.259147	0.285038	0.265243	0.339123	0.213173	0.198231	0.206471	0.267411	0.24961	0.309083	0.236523			0.292677		0.194257	0.275105	0.343346	0.347594
19	0.265687	0.21187			0.245774		0.255932	0.227941	0.231189	0.269005	0.318634	0.265664			0.233488	0.128262	0.239312			0.214938	0.289647	0.237289	0.262849	0.160365	0.215318	0.290168	0.203979	0.209368	0.244775	0.34837	0.239822	0.183258	0.213041	0.241802		0.207194	0.226303		0.263901	0.202632				0.277518		0.297682		0.358194
20	0.266771	0.304292					0.225417	0.259108	0.239552	0.297002	0.213234	0.310818			0.216589	0.325275	0.26192			0.229748	0.282497	0.210707	0.167542	0.246718	0.270131	0.250717	0.248255	0.339872	0.206638	0.221482	0.195321	0.280831		0.278869		0.209762	0.269687							0.243448		0.264144		0.250743
21	0.249298	0.266822					0.381118		0.220998	0.245097	0.280705	0.229862			0.253292	0.30512	0.217992			0.228114		0.347423			0.186896	0.28228	0.131637	0.262711	0.252165	0.201599	0.306232	0.215899		0.208219		0.300946	0.156754							0.294836		0.205945		0.269151
22	0.333064	0.272807					0.262227		0.303353	0.245342	0.28138	0.291527			0.143283	0.292462	0.239908					0.208072			0.222562	0.260731	0.255374	0.233537	0.38405		0.257387	0.210455		0.235282		0.20313	0.244709							0.310327		0.213696		0.288939
23	0.174697						0.221667		0.306207		0.279267				0.297536		0.288094					0.278178			0.213812	0.291189	0.282364	0.262465	0.212749		0.301512	0.221254		0.299483		0.239201	0.190623							0.204494		0.324148		0.303655
24	0.241494						0.250746		0.254244		0.299937						0.35113					0.135314			0.283524	0.22562	0.238087	0.233124	0.230225		0.307359	0.25646		0.252054		0.346	0.254378							0.282112		0.194257
25	0.230213						0.272064				0.257664						0.292818					0.246318				0.208993	0.235609	0.303506	0.202442		0.254697			0.38655		0.231995								0.176804
26							0.302226				0.262148						0.242955					0.153499				0.192379	0.214791	0.196521	0.213146		0.283803					0.236523
27							0.267118															0.279952				0.279094	0.208936		0.212612		0.241811					0.244128
28							0.227101															0.282841				0.321487			0.211092		0.20075					0.231137
29																										0.361282			0.285871		0.277135					0.271233
30																													0.254013		0.343949
31																													0.257777		0.255791
32																													0.199667
33
34
35
36
37
38
39
40
[truncated: 909 more columns]

## Sheet: inv_g3
	pool 1	pool 2	pool 3	pool 4	pool 5	pool 6	pool 7	pool 8	pool 9	pool 10	pool 11	pool 12	pool 13	pool 14	pool 15	pool 16	pool 17	pool 18	pool 19	pool 20	pool 21	pool 22	pool 23	pool 24	pool 25	pool 26	pool 27	pool 28	pool 29	pool 30	pool 31	pool 32	pool 33	pool 34	pool 35	pool 36	pool 37	pool 38	pool 39	pool 40	pool 41	pool 42	pool 43	pool 44	pool 45	pool 46	pool 47	pool 48	pool 49
0	0.226418	0.315774	0.213191	0.257733	0.265785	0.266721	0.302786	0.232242	0.209557	0.295324	0.214626	0.251413	0.184362	0.216726	0.269485	0.242817	0.231453	0.298777	0.183834	0.212531	0.268015	0.254968	0.26764	0.356998	0.226402	0.190168	0.310481	0.178925	0.280897	0.291654	0.2297	0.313087	0.245178	0.203845	0.343232	0.190065	0.280157	0.292999	0.218069	0.1973	0.216797	0.218465	0.339455	0.218091	0.221878	0.260995	0.239376	0.299227	0.303054
1	0.247042	0.211839	0.271789	0.245874	0.339697	0.207558	0.371673	0.265099	0.267787	0.199115	0.276521	0.235817	0.337815	0.272266	0.289274	0.270071	0.372239	0.150329	0.26877	0.224188	0.220841	0.194331	0.286528	0.293633	0.249335	0.190794	0.267652	0.206733	0.203497	0.274989	0.31457	0.205851	0.418102	0.18635	0.287147	0.170094	0.169717	0.249875	0.247203	0.31616	0.220355	0.231543	0.252818	0.201223	0.253606	0.247721	0.208813	0.247159	0.21962
2	0.318599	0.172744	0.281931	0.262284	0.119831	0.220488	0.264046	0.225435	0.167592	0.281751	0.222741	0.327369	0.312185	0.235369	0.209862	0.287443	0.37029	0.247395	0.290736	0.267431	0.220627	0.177588	0.191657	0.188153	0.202873	0.0934587	0.222569	0.340233	0.283074	0.233834	0.210194	0.24617	0.343945	0.253311	0.298271	0.200666	0.253499	0.33241	0.269571	0.306047	0.147778	0.314494	0.299828	0.272579	0.270514	0.24254	0.345508	0.241156	0.312339
3	0.185577	0.259976	0.295982	0.313208	0.200086	0.282629	0.242013	0.214236	0.283961	0.251222	0.290482	0.203107	0.379999	0.282767	0.249828	0.153387	0.220938	0.266889	0.194862	0.206906	0.283383	0.225539	0.32601	0.205883	0.21188	0.266815	0.306794	0.245135	0.181263	0.238382	0.257584	0.371697	0.163083	0.260466	0.212699	0.175112	0.376142	0.263064	0.180383	0.326356	0.217148	0.339872	0.166245	0.32876	0.271447	0.277209	0.319263	0.276341	0.166941
4	0.275428	0.394101	0.251305	0.264931	0.280295	0.230133	0.235834	0.342183	0.197733	0.355947	0.26224	0.219031	0.323619	0.289399	0.212077	0.184108	0.24999	0.236338	0.25996	0.203621	0.262881	0.190842	0.203226	0.323467	0.143294	0.178597	0.117239	0.180356	0.164685	0.25928	0.245083	0.239647	0.270275	0.276577	0.376569	0.308719	0.302048	0.305874	0.205597	0.221491	0.193446	0.24676	0.251896	0.218244	0.205083	0.272042	0.250875	0.277411	0.298398
5	0.247668	0.263454	0.241136	0.249126	0.33343	0.246625	0.348227	0.222732	0.297995	0.183447	0.168318	0.277644	0.262686	0.187915	0.284907	0.243394	0.315159	0.291159	0.272179	0.277216	0.278977	0.22115	0.283478	0.341415	0.282683	0.187651	0.363768	0.306509	0.255294	0.259239	0.321393	0.229415	0.191936	0.18757	0.229949	0.251709	0.268689	0.257204	0.241659	0.225819	0.207862	0.20452	0.320574	0.288395	0.169646	0.260842	0.20046	0.227694	0.328497
6	0.187328	0.22892	0.23998	0.252743	0.170739	0.215148	0.235156	0.236355	0.227476	0.255256	0.206614	0.347005	0.259023	0.362844	0.248394	0.233598	0.30455	0.233556	0.274479	0.27259	0.196984	0.239345	0.2867	0.172445	0.314086	0.246619	0.387141	0.164097	0.214896	0.234058	0.305689	0.296936	0.162578	0.239058	0.27107	0.275391	0.292963	0.219084	0.220601	0.207412	0.267653	0.205002	0.181616	0.252833	0.191779	0.260556	0.240895	0.272314	0.217679
7	0.223348	0.206522	0.233374	0.229421	0.326751	0.210095	0.233451	0.273334	0.383045	0.191743	0.23656	0.247364	0.306585	0.211399	0.301567	0.281205	0.250673	0.189732	0.20448	0.18963	0.303525	0.259499	0.205164	0.274953	0.344067	0.263099	0.235539	0.19573	0.284108	0.201917	0.324942	0.286833	0.210455	0.0986997	0.22721	0.259482	0.285957	0.273654	0.318864	0.27231	0.234553	0.177173	0.321328	0.199741	0.236215	0.240124	0.263049	0.267605	0.272182
8	0.280975	0.238536	0.327328	0.235332	0.198714	0.259003	0.235136	0.274317	0.258365	0.192453	0.278303	0.210329	0.253889	0.202896	0.329992	0.203001	0.246857	0.360452	0.290831	0.233693	0.206838	0.337867	0.237344	0.265576	0.228773	0.330709	0.21363	0.281659	0.286408	0.21724	0.246301	0.275049	0.282339	0.193641	0.283157	0.298072	0.282764	0.234876	0.329411	0.254013	0.20846	0.23261	0.294234	0.262733	0.220511	0.35293	0.246693	0.236544	0.295716
9	0.196611	0.260683	0.3127	0.314314	0.337216	0.2411	0.202948	0.236614	0.289028	0.254994	0.274973	0.307285	0.10841	0.313167	0.314338	0.216793	0.219112	0.306978	0.199581	0.341429	0.293861	0.262241	0.1754	0.236356	0.182458	0.313611	0.312663	0.26376	0.192755	0.253014	0.250825	0.246925	0.270062	0.216006	0.337058	0.249246	0.214714	0.274239	0.287936	0.278861	0.295512	0.311073	0.17212	0.297863	0.27468	0.188793	0.215753	0.284745	0.293059
10	0.250539	0.181722	0.267575	0.149978	0.225864	0.256938	0.283284	0.284621	0.198601	0.259492	0.212566	0.185906	0.259125	0.148729	0.148293	0.269679	0.20529	0.325332	0.268993	0.302946	0.173343	0.247064	0.260362	0.17396	0.276474	0.22941	0.235923	0.244965	0.178553	0.333462	0.232317	0.243168	0.146031	0.257962	0.260132	0.270143	0.264671	0.210361	0.174153	0.262305	0.221846	0.262631	0.284053	0.301312	0.188038	0.357997	0.32134	0.214737	0.232366
11	0.334678	0.253546	0.27285	0.307429	0.271964	0.214733	0.194605	0.210162	0.276075	0.189944	0.24161	0.219989	0.386578	0.342399	0.167221	0.265655	0.334339	0.234655	0.196136	0.194588	0.252032	0.269896	0.214669	0.301621	0.336692	0.285684	0.355116	0.271334	0.220163	0.106473	0.276475	0.260567	0.227139	0.215828	0.314516	0.231039	0.326333	0.127986	0.211234	0.29071	0.157425	0.250363	0.254682	0.287069	0.287842	0.300253	0.214891	0.25934	0.241927
12	0.176593	0.183795	0.248839	0.219153	0.281617	0.313569	0.360607	0.325902	0.247792	0.24943	0.212424	0.199184	0.236189	0.269824	0.230896	0.251832	0.157564	0.187844	0.193586	0.221858	0.241221	0.197424	0.263025	0.235748	0.26852	0.298116	0.337707	0.230016	0.236824	0.163158	0.246416	0.212675	0.320976	0.220976	0.286758	0.26179	0.268374	0.268998	0.182615	0.245539	0.263856	0.301037	0.200697	0.188078	0.299938	0.246878	0.224543	0.227918	0.287312
13	0.208009	0.280794	0.278842	0.238468	0.296345	0.275386	0.235001	0.259788	0.250895	0.274879	0.223916	0.318006	0.216659	0.240464	0.297194	0.171497	0.261853	0.24693	0.308457	0.356528	0.265016	0.234621	0.315323	0.219575	0.149441	0.203531	0.328785	0.302357	0.275639	0.188119	0.24147	0.266139	0.29979	0.309429	0.209569	0.23109	0.173321	0.281972	0.229578	0.158585	0.245292	0.269496	0.216872	0.265376	0.275187	0.238738	0.244666	0.257598	0.298173
14	0.24567	0.293203	0.312373	0.268146	0.27542	0.198287	0.254943	0.266481	0.305889	0.26979	0.159184	0.186244	0.217404	0.220847	0.248548	0.194733	0.294289		0.231276	0.217926	0.251363	0.214016	0.213091	0.298886	0.255889	0.201086	0.248521	0.177465	0.338137	0.298761	0.309474	0.161441	0.212417	0.310905	0.220561	0.187038	0.251222	0.310241	0.306894	0.216547	0.276295	0.284565		0.248933	0.156339	0.137242	0.182783	0.22227	0.319038
15	0.168284	0.207595	0.267375	0.267683	0.330967	0.208293	0.270307	0.173611	0.142464	0.247642	0.21793	0.25255	0.272252	0.183108	0.25478	0.319398	0.188786		0.215491	0.14592	0.279479	0.268221	0.286804	0.160212	0.201247	0.180949	0.312808	0.276337	0.249409	0.226944	0.262731	0.311367	0.217377	0.222394	0.268335	0.266021	0.34113	0.245391	0.249168	0.223382	0.252383	0.255775		0.277337	0.377653	0.301577	0.251851	0.204301	0.259415
16	0.291467	0.201403		0.254714	0.185227	0.190198	0.295576	0.186712	0.304255	0.182117	0.198843	0.168112		0.218608	0.185489	0.235265	0.15155		0.280921	0.261371	0.231481	0.29842	0.136652	0.408844	0.317709	0.23148	0.332515	0.246968	0.275567	0.245519	0.272432	0.291089	0.281266	0.187111	0.281572	0.314743	0.275722	0.272935	0.344391	0.208181	0.26697	0.248603		0.242722	0.230277	0.238432	0.206869	0.241339	0.155848
17	0.289207	0.262897		0.18376	0.326723	0.243161	0.259999	0.154756	0.328113	0.246268	0.258382	0.26118			0.283832	0.237005	0.239052		0.232464	0.24821	0.261193	0.219635	0.230493	0.237391	0.260698	0.186666	0.262492	0.285188	0.159036	0.230151	0.157698	0.246804	0.263327	0.199812	0.220019	0.272708	0.179487	0.24072	0.140052	0.143723	0.307299			0.259412		0.296467	0.191817	0.166643	0.200091
18	0.25075	0.233203		0.271345	0.178742		0.157896	0.326006	0.290473	0.209009	0.25196	0.231753			0.208995	0.243084	0.33243		0.265874	0.26278	0.346828	0.311713	0.305907	0.250559	0.249716	0.216861	0.248457	0.247336	0.175903	0.302398	0.24831	0.234798	0.203213	0.233536	0.125332	0.224676	0.282393	0.307966	0.306702	0.316482	0.298455			0.211513		0.17146	0.252052	0.173523	0.234361
19	0.286017	0.166219			0.250384		0.297198	0.245562	0.244058	0.200961	0.301571	0.235629			0.189647	0.225895	0.235993			0.32213	0.260712	0.257375	0.229118	0.263179	0.251632	0.272276	0.244838	0.247245	0.251674	0.210455	0.279907	0.252929	0.21312	0.229967		0.295006	0.306252		0.229578	0.204513				0.26381		0.30763		0.233139
20	0.131345	0.200188					0.235026	0.257523	0.267928	0.244148	0.196571	0.223306			0.250885	0.234291	0.176698			0.260374	0.308996	0.354996	0.225784	0.207831	0.156584	0.323543	0.226312	0.302684	0.314744	0.247414	0.285275	0.270795		0.239319		0.227878	0.294976							0.250502		0.220322		0.173652
21	0.185998	0.230313					0.281396		0.290593	0.258295	0.262206	0.28471			0.140899	0.262495	0.167446			0.14592		0.31415			0.247649	0.201563	0.188479	0.290097	0.259924	0.168022	0.27663	0.199579		0.231477		0.246154	0.285506							0.2212		0.150928		0.188698
22	0.175579	0.277476					0.24149		0.294618	0.159357	0.226866	0.18535			0.245535	0.285692	0.179786					0.283892			0.240844	0.203084	0.244156	0.185142	0.240487		0.361887	0.267795		0.231105		0.29316	0.299577							0.270045		0.259614		0.192665
23	0.301897						0.182896		0.236669		0.360718				0.251029		0.233237					0.308967			0.273213	0.244751	0.225865	0.230666	0.16885		0.284585	0.286529		0.246024		0.277102	0.309304							0.242406		0.239393		0.210915
24	0.257491						0.212894		0.22665		0.170824						0.298256					0.212462			0.381682	0.319015	0.33748	0.31205	0.199795		0.312964	0.161441		0.300094		0.294692	0.257212							0.224595		0.17146
25	0.214461						0.247755				0.292794						0.273029					0.180359				0.258374	0.244468	0.270254	0.222843		0.221943			0.230295		0.296596								0.254046
26							0.304534				0.151669						0.238489					0.285454				0.27678	0.212471	0.276337	0.242194		0.251543					0.267057
27							0.310928															0.226639				0.247518	0.30112		0.324429		0.309404					0.375622
28							0.181818															0.24619				0.260583			0.236575		0.21066					0.305541
29																										0.19723			0.257538		0.212142					0.270805
30																													0.164357		0.205819
31																													0.195178		0.272817
32																													0.284951
33
34
35
36
37
38
39
40
[truncated: 909 more columns]

## Sheet: inv_g4
	pool 1	pool 2	pool 3	pool 4	pool 5	pool 6	pool 7	pool 8	pool 9	pool 10	pool 11	pool 12	pool 13	pool 14	pool 15	pool 16	pool 17	pool 18	pool 19	pool 20	pool 21	pool 22	pool 23	pool 24	pool 25	pool 26	pool 27	pool 28	pool 29	pool 30	pool 31	pool 32	pool 33	pool 34	pool 35	pool 36	pool 37	pool 38	pool 39	pool 40	pool 41	pool 42	pool 43	pool 44	pool 45	pool 46	pool 47	pool 48	pool 49
0	0.246284	0.22091	0.245038	0.260217	0.213055	0.344041	0.323203	0.190942	0.272649	0.222176	0.205313	0.248714	0.200294	0.254016	0.245028	0.31848	0.248576	0.232974	0.264242	0.192302	0.225027	0.270653	0.168926	0.251077	0.247632	0.197037	0.212912	0.180756	0.269054	0.317423	0.198166	0.269111	0.2295	0.405616	0.238328	0.199758	0.230001	0.215112	0.264768	0.331758	0.225356	0.273878	0.338828	0.271276	0.175553	0.228343	0.206935	0.255859	0.252792
1	0.284461	0.285712	0.273162	0.279551	0.314696	0.335606	0.188807	0.269766	0.328169	0.223769	0.261477	0.179939	0.315398	0.302727	0.255314	0.268318	0.281394	0.146073	0.295792	0.283973	0.216982	0.320953	0.215466	0.246476	0.2381	0.296627	0.179567	0.215563	0.245581	0.203815	0.289011	0.241183	0.275056	0.267744	0.262313	0.288995	0.312195	0.297025	0.217458	0.232011	0.307823	0.273537	0.254579	0.309698	0.251172	0.246912	0.221745	0.32192	0.245913
2	0.19274	0.302393	0.279231	0.209473	0.13538	0.254857	0.324643	0.218188	0.288817	0.286288	0.394306	0.170755	0.285365	0.203235	0.271573	0.190079	0.244875	0.20815	0.26274	0.209073	0.22244	0.241184	0.309623	0.128143	0.348721	0.261686	0.180784	0.302266	0.374161	0.332783	0.226073	0.3037	0.190297	0.165548	0.22191	0.291785	0.103655	0.264672	0.222843	0.239598	0.302373	0.24248	0.172208	0.192712	0.278072	0.196669	0.291298	0.291503	0.101702
3	0.233244	0.181089	0.268055	0.352028	0.324265	0.275497	0.28883	0.184979	0.211883	0.11431	0.266801	0.28468	0.290665	0.167112	0.278612	0.215547	0.365304	0.297507	0.260721	0.305784	0.217664	0.235282	0.274259	0.21788	0.256474	0.266829	0.266165	0.227223	0.257073	0.224179	0.225637	0.307818	0.25583	0.265522	0.280582	0.247655	0.322373	0.206265	0.242857	0.286458	0.280657	0.243635	0.22304	0.227745	0.3207	0.191761	0.272978	0.290444	0.225602
4	0.347924	0.271262	0.271732	0.200433	0.23588	0.324559	0.241522	0.283481	0.203402	0.359951	0.228434	0.2436	0.309234	0.188381	0.238753	0.347251	0.228297	0.24391	0.160988	0.31659	0.252371	0.370161	0.235192	0.187763	0.322031	0.255252	0.265807	0.330533	0.29613	0.234202	0.269744	0.256674	0.294771	0.274393	0.250942	0.251323	0.230997	0.214555	0.22853	0.305728	0.288704	0.143997	0.194958	0.181524	0.243847	0.289317	0.30489	0.218867	0.223534
5	0.277053	0.289847	0.35509	0.134409	0.214406	0.296037	0.232802	0.255874	0.254567	0.303442	0.304936	0.185981	0.291764	0.358005	0.314733	0.263717	0.293457	0.130204	0.234933	0.331612	0.173963	0.178636	0.183764	0.269812	0.202463	0.303708	0.248512	0.287454	0.294538	0.23363	0.231748	0.290885	0.206952	0.235466	0.369693	0.264307	0.20552	0.24445	0.23018	0.228602	0.178564	0.224251	0.188419	0.249311	0.175563	0.242419	0.263621	0.258309	0.269171
6	0.154486	0.34655	0.340316	0.330847	0.305302	0.248692	0.256905	0.176527	0.196959	0.278807	0.307103	0.196784	0.243146	0.267791	0.193116	0.23212	0.325213	0.29463	0.18318	0.159426	0.282355	0.309317	0.220895	0.315039	0.254818	0.243927	0.180931	0.226505	0.216666	0.273638	0.283797	0.166276	0.289288	0.225116	0.236035	0.307645	0.248838	0.23574	0.281583	0.27412	0.221116	0.263472	0.192427	0.204741	0.27433	0.270111	0.285841	0.245584	0.228006
7	0.281183	0.209769	0.160112	0.290594	0.307367	0.257569	0.289158	0.176093	0.274281	0.292796	0.259947	0.296982	0.233428	0.230863	0.21923	0.294357	0.243274	0.260323	0.195705	0.254913	0.165418	0.266	0.322206	0.347031	0.276878	0.235208	0.260403	0.362089	0.271919	0.324541	0.195689	0.203944	0.284391	0.274539	0.208245	0.253245	0.224707	0.234994	0.333152	0.202194	0.238613	0.265037	0.214406	0.26412	0.202626	0.314625	0.230286	0.257603	0.152136
8	0.245656	0.242562	0.251698	0.280622	0.295989	0.268064	0.274172	0.294446	0.233278	0.249285	0.180961	0.306975	0.249199	0.244778	0.193094	0.223462	0.280812	0.264756	0.186375	0.308019	0.284522	0.188849	0.191774	0.210716	0.338261	0.173338	0.211598	0.290379	0.223637	0.249412	0.167728	0.264268	0.227564	0.246496	0.182862	0.335828	0.261963	0.186627	0.346631	0.181636	0.305984	0.194271	0.285348	0.296908	0.34815	0.215234	0.272622	0.230723	0.268047
9	0.189684	0.244625	0.313488	0.234106	0.242824	0.227849	0.176475	0.275669	0.19737	0.273495	0.236049	0.161161	0.27087	0.257012	0.195621	0.228046	0.286929	0.196418	0.241065	0.252182	0.346577	0.220536	0.206767	0.167493	0.253419	0.224993	0.204916	0.254127	0.294363	0.272959	0.197473	0.16665	0.300056	0.299113	0.28424	0.243754	0.232039	0.238769	0.281389	0.236139	0.258528	0.145341	0.259259	0.233125	0.249741	0.24877	0.296146	0.1929	0.18218
10	0.253588	0.368986	0.178038	0.253252	0.3158	0.295402	0.258391	0.289423	0.232873	0.199102	0.2466	0.330332	0.22803	0.251447	0.264327	0.373993	0.273054	0.280824	0.183244	0.247399	0.271361	0.313397	0.175249	0.246948	0.23015	0.339932	0.19487	0.318388	0.168601	0.15286	0.275185	0.243546	0.236873	0.213663	0.342909	0.249318	0.259222	0.139202	0.270965	0.22386	0.203352	0.175504	0.20484	0.276651	0.371276	0.220607	0.179683	0.19785	0.166699
11	0.199957	0.199323	0.267567	0.228076	0.215024	0.274569	0.296749	0.217392	0.213509	0.269232	0.205249	0.318586	0.197017	0.296432	0.269882	0.359873	0.252642	0.269273	0.287006	0.190987	0.314709	0.310198	0.200856	0.265072	0.234769	0.304552	0.228488	0.273888	0.251773	0.219014	0.251504	0.314365	0.279369	0.274317	0.257217	0.221204	0.237635	0.281973	0.22903	0.274669	0.23861	0.330508	0.223926	0.241238	0.303557	0.256452	0.154393	0.328528	0.172269
12	0.294557	0.216159	0.2401	0.214733	0.22089	0.265445	0.248792	0.268826	0.276695	0.211652	0.248747	0.32489	0.150068	0.253853	0.182298	0.225173	0.241098	0.209295	0.280017	0.260201	0.252531	0.271549	0.278518	0.224333	0.19379	0.332454	0.219824	0.297048	0.221133	0.354061	0.210323	0.183077	0.293394	0.306173	0.405993	0.24829	0.168343	0.297914	0.28086	0.337998	0.219097	0.260486	0.262823	0.147325	0.185598	0.267356	0.343912	0.334071	0.162611
13	0.205369	0.325112	0.263212	0.157204	0.282597	0.3207	0.219116	0.268166	0.229158	0.30088	0.278736	0.293976	0.200391	0.219773	0.255304	0.255732	0.298034	0.282469	0.369797	0.304367	0.313002	0.206732	0.244937	0.225308	0.200175	0.269751	0.220727	0.257519	0.226503	0.375174	0.287356	0.321202	0.320213	0.241113	0.234976	0.26732	0.184054	0.267777	0.322257	0.251758	0.308876	0.205617	0.279922	0.243014	0.231313	0.199724	0.226815	0.312395	0.275414
14	0.232223	0.22951	0.219902	0.180578	0.255509	0.220579	0.206873	0.272145	0.301791	0.209017	0.22369	0.32534	0.335137	0.1999	0.374692	0.364846	0.180149		0.244572	0.275805	0.387441	0.25039	0.25548	0.250572	0.259276	0.284344	0.191053	0.270134	0.281488	0.12953	0.211143	0.237528	0.319011	0.163885	0.289422	0.312296	0.248872	0.242503	0.230235	0.239334	0.153779	0.296504		0.334216	0.272646	0.236655	0.300538	0.159913	0.324964
15	0.204941	0.293825	0.287033	0.283783	0.27267	0.259379	0.241892	0.306013	0.210021	0.254766	0.181255	0.336631	0.237827	0.168649	0.221427	0.209932	0.263197		0.248426	0.247278	0.215364	0.208247	0.208405	0.286009	0.119543	0.285126	0.136563	0.259936	0.295521	0.282625	0.263821	0.296103	0.324634	0.238539	0.293417	0.213546	0.261826	0.253351	0.2905	0.212048	0.150299	0.362054		0.233882	0.267231	0.270235	0.264225	0.165749	0.260227
16	0.260059	0.284848		0.175092	0.325673	0.345787	0.207783	0.239936	0.246916	0.2951	0.272266	0.21557		0.21028	0.238466	0.200255	0.206425		0.237336	0.212058	0.227321	0.244058	0.259308	0.286525	0.179809	0.211981	0.236718	0.227126	0.286134	0.33838	0.201742	0.219211	0.271442	0.246318	0.256204	0.276373	0.19419	0.267185	0.294475	0.221925	0.255134	0.199665		0.219409	0.268556	0.215954	0.314739	0.293622	0.233474
17	0.245643	0.295417		0.168168	0.319469	0.161617	0.33573	0.173838	0.247515	0.282732	0.221542	0.185659			0.271205	0.277054	0.242937		0.195332	0.19646	0.194264	0.25726	0.261184	0.16115	0.157797	0.221514	0.327447	0.220499	0.327812	0.201716	0.216703	0.278999	0.235791	0.282153	0.272922	0.155136	0.284473	0.240602	0.259872	0.333456	0.243866			0.267367		0.18568	0.237234	0.218224	0.274852
18	0.205693	0.215646		0.281767	0.232645		0.351718	0.306285	0.370886	0.385521	0.188516	0.217254			0.303447	0.244388	0.265489		0.29583	0.294047	0.27027	0.226231	0.272843	0.289701	0.283173	0.199875	0.293927	0.276332	0.221416	0.156549	0.222359	0.372782	0.238906	0.280006	0.226277	0.260277	0.243496	0.225806	0.245872	0.224187	0.294592			0.274121		0.282402	0.266237	0.265853	0.262264
19	0.244219	0.256903			0.184644		0.204306	0.309957	0.232763	0.157924	0.308237	0.194116			0.287528	0.21006	0.25018			0.223566	0.289928	0.270815	0.329744	0.311284	0.301487	0.236675	0.269606	0.215824	0.24202	0.278878	0.209878	0.25622	0.196452	0.217049		0.254353	0.223763		0.322257	0.335993				0.256226		0.284963		0.214401
20	0.291915	0.253197					0.36294	0.312142	0.292247	0.227048	0.254969	0.166566			0.2594	0.321104	0.221368			0.238534	0.242545	0.225059	0.264332	0.270461	0.334557	0.297805	0.254368	0.256054	0.185247	0.312457	0.186871	0.239116		0.212788		0.245025	0.2886							0.250896		0.276189		0.264389
21	0.291647	0.191465					0.168918		0.226269	0.238755	0.226394	0.229199			0.15964	0.30451	0.271881			0.247278		0.250037			0.213573	0.284418	0.234435	0.129593	0.261818	0.249265	0.208954	0.24608		0.297653		0.268135	0.265667							0.259729		0.242239		0.287495
22	0.201757	0.276095					0.245978		0.195744	0.28546	0.23539	0.327603			0.375686	0.297052	0.311337					0.244475			0.258898	0.13546	0.256204	0.244211	0.2173		0.218296	0.349969		0.21505		0.258817	0.299784							0.240529		0.235555		0.252426
23	0.181901						0.273352		0.335113		0.20958				0.221044		0.263011					0.261978			0.194161	0.171904	0.251799	0.266136	0.344245		0.128844	0.326931		0.27459		0.284289	0.27612							0.268432		0.348111		0.30477
24	0.205492						0.250062		0.222522		0.239186						0.226464					0.325418			0.337006	0.210908	0.285321	0.324102	0.273691		0.231085	0.237528		0.261375		0.262847	0.237816							0.298689		0.282402
25	0.186301						0.332399				0.183865						0.275432					0.302014				0.236865	0.184828	0.234498	0.274363		0.206705			0.304812		0.278607								0.287636
26							0.296731				0.295614						0.313881					0.283649				0.182054	0.23828	0.259936	0.177104		0.15549					0.274115
27							0.220394															0.182645				0.258947	0.248352		0.225559		0.288333					0.338397
28							0.304184															0.327851				0.261993			0.25998		0.297097					0.304684
29																										0.291981			0.32253		0.261168					0.268875
30																													0.321991		0.21016
31																													0.2494		0.173734
32																													0.2628
33
34
35
36
37
38
39
40
[truncated: 909 more columns]

## Sheet: dep_rank
	pool 1	pool 2	pool 3	pool 4	pool 5	pool 6	pool 7	pool 8	pool 9	pool 10	pool 11	pool 12	pool 13	pool 14	pool 15	pool 16	pool 17	pool 18	pool 19	pool 20	pool 21	pool 22	pool 23	pool 24	pool 25	pool 26	pool 27	pool 28	pool 29	pool 30	pool 31	pool 32	pool 33	pool 34	pool 35	pool 36	pool 37	pool 38	pool 39	pool 40	pool 41	pool 42	pool 43	pool 44	pool 45	pool 46	pool 47	pool 48	pool 49
0	0	0	0	0	0	0	0	0	0	0	0	0	0	0	0	0	0	0	0	0	0	0	0	0	0	0	0	0	0	0	0	0	0	0	0	0	0	0	0	0	0	0	0	0	0	0	0	0	0
1	1	2	4	3	2	1	3	2	1	1	3	2	1	1	1	2	3	4	4	3	2	3	4	4	4	3	1	3	2	1	2	2	1	2	2	2	2	1	1	2	2	1	4	2	1	3	3	4	2
2	3	4	2	2	3	4	4	2	4	1	2	2	1	4	3	4	1	2	2	3	3	4	4	2	1	1	2	4	3	2	3	1	4	2	1	1	2	2	3	4	1	4	1	1	4	2	3	4	1
3	1	2	4	4	3	3	1	2	4	4	1	4	2	1	3	1	2	4	1	1	1	4	4	4	2	2	2	1	2	4	2	3	4	4	4	3	2	1	3	2	1	2	4	2	4	2	2	3	1
4	1	2	2	4	4	2	4	4	3	2	2	4	3	3	3	2	3	1	3	1	2	3	2	4	1	1	4	3	1	1	4	3	2	3	3	2	2	3	2	1	3	2	3	2	1	2	1	3	3
5	2	1	1	3	1	2	1	1	3	3	3	3	2	2	1	4	4	4	4	1	4	4	4	2	3	3	4	2	3	3	3	1	4	1	3	3	3	4	4	4	2	1	2	3	2	2	1	4	4
6	2	3	1	1	4	2	2	1	1	4	1	1	4	3	4	1	4	3	2	2	2	3	3	1	1	1	1	4	3	2	1	1	1	3	2	4	1	2	4	2	3	2	2	2	3	3	3	4	3
7	4	3	4	4	4	1	2	3	2	2	2	4	1	3	1	4	1	1	4	2	2	4	2	3	1	4	3	2	3	4	2	2	3	4	4	2	1	1	2	1	2	4	1	2	4	4	3	2	4
8	3	4	4	3	2	3	2	3	2	3	2	2	3	1	2	2	2	2	3	1	1	3	3	1	3	2	4	1	4	2	2	2	1	2	2	2	3	4	1	1	3	1	2	4	3	1	4	4	2
9	2	4	4	2	4	4	3	2	2	3	2	2	3	1	2	1	3	1	3	4	2	2	3	3	2	4	1	4	4	4	2	2	4	1	1	4	1	4	1	1	4	2	2	4	2	3	3	3	3
10	1	3	3	1	4	4	4	4	3	2	4	1	4	3	2	4	2	4	1	2	1	4	1	2	3	2	2	3	1	1	3	4	3	3	4	2	2	2	3	3	1	2	2	1	4	4	4	2	3
11	1	1	1	2	1	1	4	2	4	3	4	4	4	3	2	2	2	2	2	3	1	4	4	4	1	3	2	2	2	4	1	1	3	3	1	3	1	2	1	1	3	1	4	3	4	4	3	4	1
12	2	3	3	3	3	2	1	1	4	1	2	1	3	3	3	4	2	1	3	3	3	3	2	4	1	1	4	4	2	2	4	3	2	1	2	4	2	2	1	2	2	3	1	1	1	2	1	3	4
13	3	4	3	4	2	1	3	1	1	4	1	2	1	4	1	4	1	4	1	1	2	3	3	2	2	2	4	2	1	4	2	3	1	4	2	1	4	3	4	4	1	1	3	1	3	1	3	4	3
14	4	2	4	3	1	3	1	2	3	3	2	2	2	2	2	3	1		1	4	2	2	4	4	4	3	3	1	1	1	3	4	3	3	2	1	1	1	4	2	4	3		3	2	4	3	2	4
15	2	1	2	2	3	3	1	2	3	4	3	1	1	3	4	3	3		4	1	4	3	1	1	3	4	2	3	2	1	3	3	4	3	3	3	4	1	2	3	2	4		4	1	2	4	1	3
16	2	2		1	1	1	1	4	2	1	4	3		4	2	1	4		3	2	4	1	4	3	3	2	4	2	2	4	1	2	1	2	3	2	2	4	3	2	3	2		3	2	2	4	2	2
17	3	2		4	4	2	2	4	3	3	2	3			2	2	3		4	2	3	2	3	1	2	4	1	2	4	4	3	1	1	1	1	3	4	1	3	4	4			2		3	1	2	1
18	4	4		1	2		2	4	1	1	3	2			3	3	3		4	1	1	1	3	3	4	1	4	2	2	3	2	3	1	2	4	1	3	3	2	3	4			3		2	1	4	4
19	4	1			2		4	2	2	3	2	4			4	2	2			4	2	2	4	2	1	2	3	1	3	1	1	1	3	4		1	4		4	1				4		4		4
20	2	3					1	3	4	4	4	4			3	3	3			4	1	1	4	1	1	4	3	2	3	3	1	4		4		1	3							1		4		3
21	1	3					2		3	2	3	4			4	4	4			1		3			4	1	2	3	3	4	1	3		3		2	2							1		1		3
22	1	4					3		2	1	4	3			3	2	1					2			4	2	2	4	1		3	3		1		1	3							2		2		2
23	2						1		4		2				4		3					1			4	1	1	4	3		4	2		4		1	2							3		1		4
24	2						2		1		2						4					2			3	1	2	1	3		2	4		4		3	3							2		2
25	3						2				1						3					4				1	1	4	2		4			4		1								2
26							2				1						3					1				4	4	3	4		1					1
27							2															1				3	1		3		4					4
28							4															2				2			1		3					1
29																										4			2		1					3
30																													4		1
31																													1		2
32																													1
33
34
35
36
37
38
39
40
[truncated: 909 more columns]

## Sheet: lag_succ_inv
	pool 1	pool 2	pool 3	pool 4	pool 5	pool 6	pool 7	pool 8	pool 9	pool 10	pool 11	pool 12	pool 13	pool 14	pool 15	pool 16	pool 17	pool 18	pool 19	pool 20	pool 21	pool 22	pool 23	pool 24	pool 25	pool 26	pool 27	pool 28	pool 29	pool 30	pool 31	pool 32	pool 33	pool 34	pool 35	pool 36	pool 37	pool 38	pool 39	pool 40	pool 41	pool 42	pool 43	pool 44	pool 45	pool 46	pool 47	pool 48	pool 49
0	1	1	1	1	1	1	1	1	1	1	1	1	1	1	1	1	1	1	1	1	1	1	1	1	1	1	1	1	1	1	1	1	1	1	1	1	1	1	1	1	1	1	1	1	1	1	1	1	1
1	2	2	2	8	6	2	6	3	2	15	2	6	4	3	3	8	2	2	6	2	2	4	2	3	2	2	2	2	3	2	3	3	2	2	4	3	2	2	2	2	2	2	2	3	4	2	2	14	3
2	8	5	3	10	10	3	20	6	3	16	3	8	5	6	4	10	4	19	10	5	5	5	4	4	5	5	3	5	4	4	4	7	3	3	6	6	6	3	3	5	5	19	3	9	7	3	4	23	6
3	13	8	4	12	11	4	21	8	5	21	11	9	6	8	9	12	10	24	22	11	7	7	11	7	6	8	5	6	7	6	11	8	4	4	8	7	7	4	4	8	17	22	14	10	23	6	5	26	12
4	23	13	5	13	16	6	66	15	6	22	15	11	12	13	10	13	12	30	23	18	24	15	19	10	9	24	8	10	8	7	15	10	10	11	9	9	13	12	12	14	20	23	16	13	25	8	6	29	20
5	26	19	11	19	22	8	84	16	8	23	17	13	14	45	11	16	21	43	31	36	27	24	21	22	12	26	12	68	10	9	18	11	11	12	27	11	17	42	16	22	52	24	26	14	27	9	9	44	28
6	33	27	12	26	94	15	94	17	28	29	73	43	15	61	50	19	22	61	33	61	45	63	39	45	35	61	16	73	14	13	21	12	12	15	41	24	31	46	25	26	100	25	34	28	53	14	10	52	72
7	46	33	14	33	104	16	96	26	34	31	94	53	19	79	100	28	23	82	35	65	108	67	112	66	41	63	17	92	17	16	68	16	15	21	61	34	39	50	27	27	162	50	49	31	98	39	13	57	100
8	93	34	17	50	105	19	116	27	57	39	211	59	29	80	115	37	28	83	52	81	151	77	164	68	57	100	25	94	18	23	73	22	19	34	92	35	63	55	28	32	213	58	52	53	101	53	25	76	353
9	172	36	33	85	116	21	132	30	79	46	277	75	30	86	132	74	31	87	67	94	186	125	233	123	64	170	44	96	22	24	112	34	20	38	299	42	82	59	49	57	234	62	96	56	122	67	31	98	453
10	276	40	47	111	136	32	138	39	100	142	351	96	35	118	201	76	41	99	79	110	334	179	241	261	101	187	110	112	25	26	188	41	37	44	595	47	84	61	58	98	254	80	106	75	156	110	32	107	703
11	301	57	72	117	220	36	194	43	118	151	627	98	39	132	236	235	43	100	112	167	476	238	684	285	230	190	178	131	26	32	189	43	42	51	602	291	200	63	64	102	401	227	134	113	331	132	35	249	1303
12	488	80	95	308	413	43	225	55	122	384	793	143	63	157	431	283	47	106	138	183	669	251	813	298	237	229	196	312	29	37	286	97	90	58	686	396	283	64	172	152	451	259	262	128	364	377	40	291	1687
13	770	86	112	450	485	50	461	77	169	401	997	173	64	181	699	344	56	120	191	531	715	648	1163	719	432	262	281	363	46	70	349	154	106	68	698	499	294	120	268	348	496	265	354	308	410	447	68	429	2752
14	1253	132	139	470	625	51	495	94	210	404	1845	270	72	229	1313	468	59	221	205	823	1143	696	1621	755	499	324	448	587	58	85	360	178	130	70	738	536	481	128	349	366	818	465	459	320	955	543	72	558	3185
15	1465	174	189	753	845	71	756	97	301	599	3105	305	73	415	1419	579	63	222	241	1116	1308	790	1626	968	513	451	571	784	67	100	391	306	219	96	893	879	531	143	380	639	950	573	679	357	991	721	108	617	3745
16	2096	269	224	757	1232	87	1012	122	919	2125	3354	806	98	574	1453	599	64	352	278	1703	3669	1264	1983	1107	514	470	583	1092	78	111	443	408	220	101	1370	1020	564	147	405	708	995	651	686	864	1522	969	142	620	4647
17	2298	284	410	939	1381	149	1494	128	1456	2800	6598	1125	105	667	1596	1147	66	354	343	1754	5173	1446	2418	1261	604	565	887	1142	113	120	842	575	249	119	1779	1128	603	156	409	1189	1533	853	1516	930	1863	975	201	875	6781
18	3194	381	720	1248	1773	167	1888	166	2607		7981	1780	160	682	1725	1312	115	368	350	1890	5819	1451	3714	1395	687	698	902	1155	165	177	874	753	251	387	2270	1139	1133	217	441	1887	4552	1044	3045	1150	2156	1178	223	1356
19	5016	464	841	2395	2448	201	1914	198	2930		8718	2850	167	748	3003	1535	135	409	584	3085	6899	2283	3769	1790	913	699	1318	1523	204	192	935	970	265	409	3221	1198	1281	314	442	2420	5363	1069	7549	1617	2843	1427	228	1578
20	5397	534	1862	2724	2960	309	1961	248	4670		9539	2942	174	810	3073	1770	176	524	1013	4033		3183	4099	2876	1197	762	1646	2251	230	319	1027	2983	462	534		1501	2164	360	1817	2912	9061	1679	8554	1653	3749	1504	242	2870
21	7152	553	2199	2732	3111	701	2478	280	5123				180	816	3640	3603	319	659	1037			5030	4870	3043	1251	972	1743	3316	238	368	1170	6616	703	1030		1980	2203	369	1823	5154		1701	9038	4932	4629	1508	258	4538
22	7576	684	2502	2861	3365	804	2482	306	9931				204	982	4770	3791	362	699	2184				5536	3059	1543	1596	3184	3519	251	412	1605	7158	716	1378		3075	2327	372	3052	7274		3159		9358	5672	1752	312	4627
23		971	2733	3256	5126	1104	2832	414					252	1268		3871	449	829	2376				7059		1624	1687	4170	3572	517	496	2083		756	1653		3439	2555	462		7475		3660		11015		2008	395	8753
24		1384	4757	3449		1148	3049	453					303	1604		3923	542	941	3082				7202		1707	2313	4386	3579	567	588	2325		1224	2296		5684		473				4731				2026	580
25		1492	4917	4051		1201	3109	713					385	2933		4917	733	1040	3320				7980		1965	2658	5988	3698	828	714	2829		1500	2486				480				5325				3499	1011
26		1732	8794	4787		1214	3432	801					578	4057		7035	2670	1066	5876						2627	2819	6743	3965	994	716	2864		1596	2542				547				5732				4107	1110
27		2053	9857	5076		1599	3555	1316					635	4521		7736	4773	1256	7033						3855	4122		5655	1375	815	4196		2416	2840				1048				6221				4504	1137
28		2683	10715	5756		1756	4856	1547					839	4915			5332	1273							4824	4139		5993	2875	1114	4700		2832	4737				1161				6771				5055	1373
29		3153				2103		2204					1428					1397							4961	4415		7884	3050	1222	4946		3224	5837				1293				8783				7457	1378
30		4185				3352		2482					2292					1620							5879				3102	1320	5509		3710	7632				1619				9450					1768
31		5052				4517		3137					3633					1962											3678	1791	7475		4057	7681				1888									1838
32		7981				5660							3773					2872											3734	1978	8222		4392					2230									2392
33						6640							4257					3149											3793	2223	8791							2850									2784
34						6740							5391					3651											4675	3230								3246									4633
35						8041							6188					4306											4699	3519								3717
36													7318																5722	3873								3748
37													8258																7552									4949
38																													8509									5040
39																													8745									5665
40																													10780									6165
[truncated: 20 more columns]

## Sheet: lag_inv_g1
	pool 1	pool 2	pool 3	pool 4	pool 5	pool 6	pool 7	pool 8	pool 9	pool 10	pool 11	pool 12	pool 13	pool 14	pool 15	pool 16	pool 17	pool 18	pool 19	pool 20	pool 21	pool 22	pool 23	pool 24	pool 25	pool 26	pool 27	pool 28	pool 29	pool 30	pool 31	pool 32	pool 33	pool 34	pool 35	pool 36	pool 37	pool 38	pool 39	pool 40	pool 41	pool 42	pool 43	pool 44	pool 45	pool 46	pool 47	pool 48	pool 49
0	0.282041	0.295094	0.268365	0.257629	0.25376	0.264375	0.308393	0.280499	0.248147	0.282868	0.248594	0.253865	0.229672	0.295796	0.250855	0.248031	0.307466	0.33059	0.30934	0.256948	0.315096	0.257382	0.266337	0.253896	0.224473	0.266669	0.232171	0.298486	0.238457	0.259161	0.253796	0.243647	0.248287	0.212929	0.231421	0.318341	0.309963	0.314714	0.2234	0.308772	0.278525	0.310668	0.276627	0.282242	0.366238	0.312431	0.219316	0.298752	0.290569
1	0.372355	0.28293	0.239727	0.232325	0.343748	0.291484	0.30742	0.275925	0.291931	0.272638	0.296839	0.275606	0.257405	0.309286	0.23912	0.350161	0.284714	0.301032	0.314768	0.313443	0.346285	0.297955	0.322407	0.312336	0.229946	0.322456	0.282233	0.307831	0.227586	0.266318	0.301845	0.252571	0.281183	0.295131	0.294878	0.335592	0.255646	0.300214	0.297323	0.287007	0.297579	0.351751	0.332888	0.295982	0.323514	0.241398	0.25556	0.241762	0.377019
2	0.288355	0.309426	0.316318	0.307901	0.330041	0.283395	0.310302	0.276378	0.276292	0.249865	0.378134	0.27536	0.318212	0.30385	0.292914	0.272068	0.281692	0.323343	0.26915	0.327408	0.319494	0.353587	0.373644	0.295825	0.339916	0.350297	0.278473	0.342591	0.289185	0.272914	0.342663	0.320856	0.327431	0.272136	0.315127	0.315388	0.261941	0.323517	0.312179	0.337324	0.308098	0.292179	0.29452	0.265076	0.360371	0.311265	0.307799	0.305488	0.379023
3	0.304456	0.297275	0.321775	0.364244	0.336769	0.295006	0.340863	0.273365	0.334809	0.290139	0.287163	0.28673	0.265051	0.321208	0.329469	0.275851	0.306628	0.305825	0.280043	0.336938	0.325495	0.341707	0.338629	0.355888	0.26312	0.31803	0.34332	0.310747	0.260417	0.291439	0.316388	0.256807	0.293074	0.297639	0.371349	0.315137	0.335475	0.28548	0.321828	0.288264	0.347508	0.277172	0.306456	0.332216	0.330214	0.329976	0.292495	0.350625	0.375569
4	0.320022	0.348629	0.27562	0.319834	0.314421	0.317026	0.35424	0.301338	0.323274	0.378046	0.389074	0.3665	0.268278	0.324163	0.343531	0.393001	0.316256	0.302689	0.310318	0.325584	0.391315	0.312612	0.363654	0.35082	0.327479	0.322211	0.298055	0.356603	0.293066	0.277155	0.343523	0.302848	0.299745	0.298804	0.355057	0.379978	0.382952	0.305059	0.324271	0.383528	0.362305	0.331897	0.372465	0.294489	0.377199	0.325822	0.281314	0.292192	0.332473
5	0.309741	0.320713	0.319927	0.37623	0.342861	0.28333	0.312576	0.342256	0.325979	0.308295	0.347038	0.329097	0.305736	0.316425	0.358006	0.28599	0.323781	0.308707	0.339167	0.363776	0.347877	0.322775	0.33992	0.364243	0.38115	0.336175	0.305141	0.312175	0.288318	0.290368	0.305653	0.293973	0.299876	0.30032	0.319384	0.332468	0.361421	0.31091	0.297692	0.335945	0.383939	0.359349	0.302031	0.326998	0.362986	0.303194	0.288233	0.353169	0.409638
6	0.362621	0.311721	0.325956	0.320184	0.342638	0.283852	0.335288	0.314501	0.310904	0.34823	0.365422	0.346877	0.27204	0.315393	0.376165	0.300794	0.288331	0.307193	0.354353	0.319486	0.366002	0.321801	0.351658	0.381378	0.357963	0.35927	0.330759	0.361301	0.332818	0.292353	0.324816	0.352814	0.323713	0.343974	0.345374	0.367189	0.326762	0.320328	0.335799	0.394113	0.343125	0.301232	0.333426	0.32544	0.369855	0.344044	0.317328	0.352632	0.407581
7	0.375181	0.316563	0.359683	0.346271	0.394439	0.339783	0.31495	0.292836	0.408593	0.412361	0.374267	0.378785	0.274192	0.328974	0.35423	0.377905	0.333361	0.358805	0.311177	0.316229	0.349296	0.395369	0.363933	0.333085	0.33019	0.351808	0.353621	0.336433	0.307852	0.323112	0.328547	0.351665	0.332241	0.355249	0.354232	0.397394	0.315825	0.340357	0.303693	0.336792	0.352104	0.362821	0.411035	0.33086	0.340979	0.345087	0.320222	0.330021	0.353489
8	0.331862	0.325833	0.301238	0.325252	0.42363	0.292147	0.39216	0.313358	0.341883	0.369787	0.409946	0.37131	0.291743	0.341645	0.359142	0.324011	0.290663	0.365261	0.302486	0.382231	0.370922	0.337314	0.425893	0.338504	0.388816	0.328939	0.37886	0.366856	0.284429	0.317903	0.359416	0.356845	0.316563	0.337264	0.402694	0.356635	0.344577	0.328478	0.350027	0.342487	0.372711	0.366654	0.354784	0.377268	0.350408	0.363187	0.28816	0.369031	0.402337
9	0.355814	0.321807	0.317575	0.351227	0.364781	0.323235	0.360248	0.333682	0.37767	0.420493	0.370412	0.387553	0.318986	0.362916	0.375797	0.334099	0.308978	0.32746	0.361255	0.342195	0.408901	0.339682	0.398465	0.39188	0.348294	0.362323	0.365328	0.368377	0.344174	0.296128	0.332028	0.404519	0.339671	0.308943	0.363945	0.362294	0.350604	0.33842	0.337083	0.340546	0.358636	0.376156	0.344158	0.369621	0.371404	0.351369	0.298252	0.378831	0.446541
10	0.380324	0.342662	0.341586	0.356911	0.382713	0.304748	0.39713	0.309604	0.347985	0.356693	0.432236	0.326434	0.31014	0.412028	0.428364	0.335101	0.309883	0.33093	0.326908	0.34508	0.386101	0.375136	0.374576	0.353322	0.370005	0.377322	0.384139	0.366425	0.304244	0.356208	0.331553	0.395766	0.333712	0.334897	0.362732	0.426985	0.348914	0.312948	0.378821	0.378397	0.393029	0.377364	0.384785	0.368029	0.358013	0.379279	0.326688	0.376115	0.379647
11	0.373348	0.367798	0.332007	0.369837	0.384865	0.333661	0.389147	0.344541	0.357595	0.370449	0.397131	0.372834	0.295852	0.329132	0.404236	0.35758	0.323308	0.355846	0.447785	0.383996	0.414907	0.374838	0.380269	0.384597	0.341353	0.38439	0.356056	0.341286	0.326408	0.378036	0.334353	0.388532	0.328442	0.326912	0.39178	0.368219	0.328564	0.362919	0.339995	0.392449	0.390697	0.383425	0.396474	0.372648	0.400715	0.367196	0.321363	0.39997	0.381198
12	0.413056	0.351127	0.387529	0.376784	0.408729	0.297947	0.393569	0.344245	0.397337	0.373171	0.400522	0.41147	0.318435	0.328066	0.38317	0.384056	0.318438	0.379257	0.387824	0.411688	0.38674	0.376821	0.405592	0.436327	0.350938	0.363757	0.362036	0.375385	0.327629	0.341007	0.383379	0.399102	0.356721	0.348314	0.408363	0.358099	0.333538	0.32477	0.412282	0.352231	0.378492	0.385733	0.35508	0.39052	0.41431	0.359468	0.34521	0.383768	0.395076
13	0.375124	0.357663	0.365125	0.37033	0.370382	0.320777	0.396327	0.380316	0.365258	0.396312	0.440486	0.413683	0.320693	0.379928	0.411166	0.404351	0.360302	0.338712	0.338758	0.371619	0.411522	0.359108	0.386714	0.364978	0.363143	0.365702	0.394178	0.379032	0.34315	0.327759	0.355597	0.415967	0.341257	0.364955	0.364786	0.375144	0.351369	0.332044	0.352816	0.383029	0.41384	0.363283	0.368248	0.385929	0.381062	0.396136	0.32481	0.354535	0.467815
14	0.396795	0.355811	0.386398	0.38091	0.376712	0.401634	0.397153	0.320407	0.384755	0.427867	0.405129	0.384095	0.299443	0.363459	0.385609	0.345794	0.307959	0.334362	0.34562	0.39764	0.399547	0.429949	0.410453	0.372768	0.401802	0.356975	0.367791	0.380606	0.340702	0.337166	0.353785	0.355816	0.375397	0.345164	0.366839	0.378736	0.393548	0.347863	0.391108	0.420628	0.387473	0.386573	0.4172	0.453351	0.38732	0.360241	0.335124	0.372335	0.414547
15	0.440235	0.39149	0.423284	0.397825	0.415268	0.358742	0.403993	0.324284	0.419278	0.367113	0.421856	0.392693	0.328085	0.369751	0.399335	0.366454	0.402803	0.347871	0.400064	0.376942	0.414346	0.390719	0.388176	0.398521	0.364518	0.373949	0.382761	0.386878	0.346229	0.352611	0.381416	0.423208	0.371855	0.381174	0.431355	0.401802	0.364317	0.35391	0.385363	0.381082	0.405752	0.383131	0.439996	0.371285	0.372586	0.387389	0.330178	0.408935	0.399096
16	0.389229	0.358414	0.38117	0.423718	0.379999	0.362642	0.367205	0.334132	0.409006	0.416328	0.414742	0.401322	0.350971	0.363591	0.381046	0.366391	0.387245	0.363392	0.384931	0.405152	0.418418	0.420615	0.407654	0.430157	0.389082	0.374243	0.390486	0.389163	0.348618	0.342112	0.385267	0.366296	0.372266	0.367986	0.409904	0.387904	0.413023	0.333416	0.40693	0.403005	0.424898	0.391682	0.389142	0.401309	0.417878	0.4078	0.339428	0.382564	0.401411
17	0.395508	0.359037	0.367899	0.379273	0.383918	0.332944	0.367495	0.347711	0.39341	0.424775	0.41772	0.432586	0.3111	0.373616	0.403849	0.394164	0.353907	0.35641	0.358332	0.401069	0.41621	0.39249	0.418728	0.408745	0.366582	0.401057	0.374988	0.389092	0.349725	0.349457	0.400314	0.368172	0.387201	0.377555	0.437862	0.386055	0.360419	0.337734	0.378355	0.471786	0.41726	0.37982	0.421409	0.400804	0.388785	0.374082	0.349454	0.39295	0.409253
18	0.399843	0.36781	0.381008	0.380614	0.395396	0.359232	0.37084	0.431754	0.428359		0.409305	0.461939	0.37448	0.371088	0.417489	0.372595	0.388986	0.35696	0.368648	0.418776	0.422851	0.410618	0.394089	0.387336	0.410305	0.413189	0.399462	0.38474	0.344413	0.362169	0.367201	0.391596	0.390562	0.37793	0.411322	0.420378	0.442147	0.362407	0.419451	0.410596	0.436766	0.382206	0.42408	0.437493	0.408084	0.371228	0.364715	0.412738
19	0.414891	0.383165	0.390058	0.400692	0.402894	0.362109	0.373605	0.348799	0.419812		0.421161	0.406474	0.336563	0.377713	0.408832	0.447083	0.399871	0.366223	0.39725	0.421444	0.423007	0.394945	0.398634	0.476017	0.393762	0.362036	0.468943	0.386983	0.358311	0.359963	0.369442	0.403745	0.385344	0.387885	0.446668	0.408332	0.394747	0.343641	0.415982	0.40773	0.441792	0.389929	0.428234	0.410026	0.439745	0.379259	0.354578	0.40224
20	0.416921	0.359283	0.393974	0.402324	0.395885	0.364953	0.37584	0.349741	0.415287		0.499576	0.430387	0.350545	0.386388	0.424526	0.379734	0.430981	0.381561	0.386355	0.410873		0.42173	0.42939	0.41127	0.371934	0.391518	0.392306	0.411223	0.388287	0.366501	0.36957	0.399788	0.392647	0.382391		0.390115	0.397674	0.36904	0.437401	0.403208	0.435704	0.414412	0.44438	0.432464	0.418196	0.380859	0.380419	0.403362
21	0.395026	0.383334	0.400842	0.383152	0.409452	0.396759	0.406918	0.352637	0.411662				0.34225	0.412152	0.417357	0.383046	0.408728	0.414116	0.388616			0.430878	0.399199	0.409201	0.418164	0.370223	0.392821	0.400703	0.362734	0.424049	0.39079	0.430719	0.358686	0.438979		0.405322	0.44591	0.345918	0.439959	0.419652		0.418406	0.427741	0.446905	0.417055	0.372494	0.453392	0.420447
22	0.406013	0.387739	0.410967	0.401992	0.405432	0.39747	0.377292	0.360601	0.430331				0.366671	0.410061	0.425968	0.417296	0.365173	0.36846	0.447174				0.416441	0.436716	0.383966	0.373069	0.40258	0.407216	0.372957	0.37849	0.389818	0.408203	0.376299	0.396294		0.421283	0.413893	0.362677	0.503763	0.418462		0.378654		0.445202	0.427918	0.396195	0.38941	0.428771
23		0.401109	0.409355	0.406276	0.420665	0.389331	0.439956	0.394654					0.420571	0.438392		0.407454	0.388054	0.357491	0.415062				0.42135		0.390659	0.411208	0.411188	0.419791	0.378341	0.369615	0.389193		0.408081	0.390255		0.435066	0.40699	0.381784		0.418056		0.418181		0.422934		0.391223	0.408412	0.401058
24		0.393014	0.412053	0.384773		0.364337	0.393086	0.407835					0.369065	0.387105		0.426466	0.415309	0.394946	0.389872				0.450065		0.417956	0.433367	0.419342	0.436511	0.372696	0.396385	0.405593		0.415254	0.390765		0.419473		0.373447				0.384565				0.412645	0.360851
25		0.420811	0.414423	0.3877		0.388862	0.408114	0.372388					0.355694	0.40413		0.405257	0.462286	0.37235	0.424659				0.430479		0.42005	0.384312	0.42596	0.423498	0.392508	0.371931	0.396335		0.383432	0.397741				0.433684				0.441995				0.407991	0.374278
26		0.404253	0.462023	0.405618		0.390388	0.405182	0.383961					0.403658	0.438735		0.405349	0.415323	0.376637	0.396848						0.423991	0.404369	0.444278	0.441704	0.389897	0.416047	0.398633		0.412191	0.408441				0.382516				0.394788				0.429652	0.36483
27		0.405626	0.409912	0.438506		0.395776	0.432832	0.420813					0.373927	0.416986		0.408594	0.400095	0.385469	0.414036						0.397589	0.450683		0.411726	0.390618	0.370326	0.419817		0.38713	0.429089				0.378509				0.392196				0.420526	0.378968
28		0.425649	0.439169	0.413192		0.402515	0.440895	0.395946					0.410922	0.409328			0.435577	0.382859							0.426457	0.415654		0.412444	0.397593	0.387934	0.417432		0.398601	0.422544				0.387607				0.414843				0.417973	0.381067
29		0.421893				0.405352		0.426316					0.390292					0.396411							0.410378	0.41947		0.416328	0.412852	0.391265	0.402177		0.416092	0.435044				0.393954				0.435576				0.454828	0.439979
30		0.428217				0.408535		0.40955					0.417831					0.421778							0.42967				0.394344	0.396998	0.422565		0.423931	0.413089				0.388771				0.42968					0.380271
31		0.451398				0.401578		0.44428					0.428423					0.403643											0.39126	0.420074	0.408658		0.441624	0.420378				0.389365									0.396333
32		0.434699				0.4114							0.419028					0.437204											0.39835	0.425796	0.41518		0.407831					0.405249									0.415084
33						0.419015							0.400363					0.40519											0.401162	0.392504	0.417225							0.412714									0.450699
34						0.406686							0.459162					0.410711											0.425452	0.398696								0.389425									0.416481
35						0.417815							0.429578					0.442489											0.405548	0.421753								0.407817
36													0.423224																0.41272	0.430691								0.420261
37													0.433819																0.420284									0.402383
38																													0.426149									0.410138
39																													0.413171									0.407378
40																													0.442104									0.410355
[truncated: 20 more columns]

## Sheet: lag_inv_g2
	pool 1	pool 2	pool 3	pool 4	pool 5	pool 6	pool 7	pool 8	pool 9	pool 10	pool 11	pool 12	pool 13	pool 14	pool 15	pool 16	pool 17	pool 18	pool 19	pool 20	pool 21	pool 22	pool 23	pool 24	pool 25	pool 26	pool 27	pool 28	pool 29	pool 30	pool 31	pool 32	pool 33	pool 34	pool 35	pool 36	pool 37	pool 38	pool 39	pool 40	pool 41	pool 42	pool 43	pool 44	pool 45	pool 46	pool 47	pool 48	pool 49
0	0.413083	0.275162	0.219814	0.280221	0.376183	0.210017	0.187279	0.222776	0.265373	0.215702	0.3024	0.281818	0.232235	0.271041	0.320355	0.239522	0.186016	0.236891	0.269343	0.31454	0.290855	0.327855	0.275966	0.261374	0.256827	0.322618	0.158493	0.197409	0.211905	0.189186	0.188871	0.264957	0.310636	0.270333	0.137698	0.230487	0.302631	0.160902	0.27363	0.3251	0.251746	0.262732	0.271988	0.244811	0.257469	0.242748	0.246257	0.2292	0.343555
1	0.326023	0.286798	0.266226	0.230834	0.300966	0.25998	0.272564	0.239984	0.268477	0.223246	0.272832	0.201881	0.230141	0.282873	0.294782	0.185201	0.290765	0.222126	0.279076	0.303802	0.221028	0.210944	0.131833	0.214376	0.320206	0.313559	0.292583	0.300057	0.163014	0.159944	0.181972	0.256067	0.179766	0.303971	0.217424	0.247845	0.306551	0.137019	0.279206	0.268081	0.303517	0.237649	0.249489	0.324895	0.209044	0.326252	0.218527	0.304074	0.262468
2	0.27457	0.350532	0.289908	0.269359	0.275437	0.270752	0.217093	0.304874	0.214851	0.275304	0.340974	0.19671	0.19318	0.199087	0.321757	0.205	0.168042	0.250687	0.191693	0.278545	0.272854	0.193024	0.220265	0.228952	0.229598	0.371508	0.350394	0.283402	0.232414	0.213758	0.260518	0.173542	0.246087	0.229616	0.163099	0.297671	0.360972	0.209688	0.234311	0.322601	0.245086	0.213352	0.24895	0.25089	0.195698	0.258467	0.185571	0.296776	0.220407
3	0.256345	0.262858	0.311283	0.363187	0.213796	0.266909	0.248745	0.245862	0.300204	0.247491	0.24921	0.225014	0.255481	0.296645	0.31932	0.264931	0.260301	0.243864	0.246181	0.263931	0.14422	0.247492	0.174946	0.222743	0.212147	0.193014	0.322309	0.294656	0.337588	0.35333	0.241755	0.290766	0.227432	0.259197	0.301954	0.278152	0.229722	0.238339	0.212023	0.231429	0.254516	0.255593	0.330008	0.261687	0.277051	0.251215	0.237645	0.282811	0.159118
4	0.215372	0.276109	0.269716	0.207913	0.334451	0.230681	0.329653	0.256024	0.266495	0.227079	0.241674	0.365533	0.284942	0.23204	0.32251	0.336488	0.197937	0.24869	0.21464	0.296736	0.340255	0.195873	0.258658	0.208027	0.344291	0.278173	0.246943	0.296172	0.254093	0.171619	0.296211	0.32489	0.206332	0.213906	0.271025	0.262293	0.193064	0.204983	0.223817	0.186604	0.258054	0.265521	0.246897	0.256061	0.140597	0.268074	0.280558	0.233337	0.339583
5	0.250068	0.234075	0.313454	0.214288	0.19144	0.217846	0.241826	0.2605	0.151511	0.304828	0.315473	0.272812	0.245759	0.263707	0.228005	0.270043	0.215646	0.327444	0.210755	0.305849	0.265688	0.187027	0.256289	0.300263	0.329074	0.27266	0.172687	0.294612	0.257296	0.221805	0.311973	0.224582	0.168966	0.217404	0.262142	0.347519	0.291096	0.267783	0.248695	0.305014	0.226926	0.235073	0.248864	0.277351	0.270418	0.256954	0.250925	0.289158	0.282184
6	0.235349	0.259251	0.294306	0.230054	0.181841	0.316962	0.311514	0.303485	0.212723	0.187298	0.151237	0.27712	0.213704	0.285952	0.269065	0.220197	0.215298	0.313413	0.266664	0.259298	0.276882	0.155018	0.274119	0.151458	0.317771	0.28815	0.291485	0.314643	0.246068	0.211731	0.172483	0.271317	0.302631	0.186179	0.251337	0.215832	0.297829	0.22803	0.281202	0.208021	0.132327	0.236544	0.236152	0.219479	0.315137	0.283663	0.271477	0.277267	0.208582
7	0.323232	0.250845	0.298004	0.171999	0.340857	0.260476	0.288488	0.259188	0.25347	0.24066	0.265884	0.216727	0.25359	0.343475	0.221888	0.253445	0.273237	0.189153	0.222848	0.26807	0.253864	0.287154	0.31223	0.272391	0.361232	0.254182	0.246009	0.216549	0.273925	0.268039	0.284313	0.239766	0.226379	0.234104	0.223844	0.299938	0.212401	0.315332	0.244379	0.300741	0.230516	0.273097	0.217219	0.282613	0.30543	0.251788	0.282792	0.253429	0.215036
8	0.253458	0.217813	0.261099	0.273493	0.273807	0.256629	0.29157	0.240897	0.278943	0.272351	0.269328	0.314904	0.311257	0.318187	0.173006	0.288933	0.207639	0.214826	0.394047	0.263267	0.231483	0.174212	0.298417	0.214364	0.240359	0.160266	0.243923	0.336665	0.249519	0.204991	0.230234	0.308115	0.281704	0.266381	0.306415	0.207576	0.282048	0.287498	0.258852	0.342015	0.232121	0.325279	0.151152	0.376569	0.23782	0.232772	0.182699	0.219768	0.190761
9	0.200604	0.214964	0.312345	0.246214	0.327509	0.167154	0.206406	0.250584	0.259784	0.248701	0.316402	0.238762	0.265085	0.227562	0.319882	0.270111	0.240401	0.240564	0.239709	0.227355	0.2771	0.248966	0.20488	0.249299	0.223079	0.287206	0.220397	0.240715	0.319725	0.274461	0.277231	0.222924	0.290278	0.205559	0.234132	0.218279	0.285367	0.273598	0.209074	0.239106	0.25574	0.230676	0.297906	0.311727	0.231782	0.26806	0.259198	0.373501	0.309119
10	0.25524	0.212425	0.182499	0.251922	0.134812	0.283607	0.272302	0.270354	0.297827	0.22978	0.264095	0.329844	0.274147	0.224324	0.295445	0.257179	0.247531	0.369471	0.232352	0.283599	0.146375	0.236676	0.192947	0.216178	0.233918	0.177193	0.216666	0.269221	0.203441	0.251232	0.296381	0.206956	0.230781	0.197755	0.251945	0.301617	0.272533	0.371478	0.275913	0.252166	0.247575	0.240858	0.287692	0.17953	0.254889	0.25096	0.238696	0.154901	0.251581
11	0.19464	0.233401	0.269193	0.204402	0.321653	0.259501	0.264476	0.273999	0.165277	0.277937	0.303902	0.174734	0.293561	0.224836	0.280247	0.237956	0.327414	0.305579	0.242175	0.348085	0.261389	0.269752	0.255586	0.252742	0.213204	0.188443	0.218344	0.240727	0.265244	0.315548	0.225031	0.205113	0.306664	0.236485	0.203078	0.233333	0.184659	0.247482	0.249289	0.28631	0.141397	0.311936	0.235018	0.278591	0.337322	0.255399	0.232522	0.272939	0.307549
12	0.259624	0.262946	0.295409	0.157249	0.330649	0.22159	0.290252	0.334372	0.297883	0.289144	0.212888	0.226624	0.278037	0.186461	0.269368	0.197818	0.29782	0.258304	0.143787	0.298683	0.212089	0.289692	0.255719	0.222096	0.303561	0.298231	0.280397	0.312116	0.197468	0.310269	0.21044	0.228926	0.253417	0.178608	0.253347	0.224182	0.27009	0.209392	0.28257	0.297646	0.184791	0.224197	0.231464	0.263589	0.213349	0.207112	0.22664	0.252011	0.245505
13	0.267759	0.169711	0.23453	0.238324	0.259762	0.288283	0.187302	0.264786	0.178121	0.347693	0.213061	0.136159	0.340013	0.239922	0.261296	0.245487	0.186647	0.236794	0.247889	0.235109	0.235825	0.204802	0.359656	0.22851	0.332526	0.306383	0.28756	0.231601	0.229056	0.174743	0.298211	0.164783	0.308395	0.33628	0.271321	0.296983	0.278378	0.331655	0.275014	0.157246	0.265791	0.264797	0.231701	0.254381	0.244273	0.256711	0.311944	0.188546	0.185628
14	0.148702	0.248309	0.165513	0.209643	0.273596	0.232092	0.258247	0.300918	0.220784	0.252589	0.258343	0.264426	0.174925	0.170246	0.238996	0.263461	0.314181	0.251729	0.242691	0.214356	0.281777	0.292527	0.254991	0.285121	0.200743	0.275508	0.155207	0.244488	0.24505	0.22015	0.264578	0.217605	0.263967	0.229646	0.334752	0.229038	0.347137	0.207837	0.277312	0.285074	0.30481	0.202168	0.293978	0.223905	0.166375	0.186956	0.270252	0.216448	0.189323
15	0.228936	0.25049	0.233503	0.282028	0.224227	0.289402	0.283308	0.276061	0.164743	0.242407	0.301454	0.211996	0.299135	0.246488	0.240581	0.200077	0.219882	0.210315	0.254255	0.202384	0.322041	0.23272	0.269644	0.279861	0.245312	0.245461	0.264416	0.224554	0.163235	0.260981	0.289239	0.181569	0.294413	0.201687	0.227147	0.336261	0.231067	0.318629	0.246524	0.217064	0.296272	0.223948	0.184183	0.30702	0.298439	0.228296	0.302211	0.177696	0.219739
16	0.268371	0.258189	0.184843	0.300237	0.294815	0.266067	0.238065	0.225507	0.22476	0.206419	0.27808	0.247482	0.288585	0.224801	0.205506	0.28842	0.331068	0.175513	0.20866	0.228454	0.254591	0.228046	0.330004	0.310801	0.242444	0.165193	0.246246	0.191705	0.191248	0.242906	0.299484	0.27721	0.300587	0.227066	0.221941	0.240923	0.19928	0.355539	0.214575	0.27049	0.22185	0.155209	0.23625	0.229364	0.216234	0.295213	0.116495	0.223034	0.230931
17	0.230122	0.209732	0.261244	0.267136	0.246783	0.226864	0.284349	0.0992115	0.131443	0.259809	0.249284	0.253299	0.214053	0.169871	0.219722	0.273477	0.254642	0.188901	0.235851	0.252287	0.264994	0.265144	0.256172	0.226661	0.255584	0.322643	0.290109	0.238429	0.246226	0.298325	0.234409	0.35884	0.227888	0.315965	0.303705	0.295172	0.250313	0.168593	0.129594	0.227917	0.23787	0.284128	0.247442	0.185345	0.274161	0.266095	0.258549	0.222165	0.218806
18	0.262737	0.23068	0.222469	0.287826	0.304394	0.180759	0.371978	0.288168	0.186245		0.21907	0.23391	0.249384	0.291486	0.243232	0.198382	0.296796	0.2284	0.315214	0.209074	0.265798	0.224887	0.166225	0.282521	0.219237	0.239218	0.277103	0.161886	0.245277	0.272203	0.223071	0.200964	0.224114	0.306047	0.345381	0.23828	0.209595	0.224569	0.234914	0.177309	0.297901	0.227444	0.241821	0.261474	0.266053	0.311403	0.27871	0.184524
19	0.216006	0.261904	0.279803	0.320845	0.267777	0.231739	0.225015	0.278198	0.288021		0.240927	0.252464	0.292155	0.207519	0.177405	0.250743	0.198046	0.269068	0.249289	0.180036	0.193971	0.202682	0.284988	0.219872	0.339811	0.249805	0.38025	0.237189	0.132304	0.210855	0.195854	0.298387	0.286801	0.228533	0.245144	0.312507	0.201947	0.356437	0.256674	0.171808	0.319391	0.243537	0.224307	0.289655	0.287777	0.199023	0.277022	0.205198
20	0.219651	0.156415	0.246797	0.149845	0.247541	0.27767	0.28335	0.319069	0.209834		0.264447	0.309851	0.267229	0.160662	0.175898	0.216517	0.264471	0.251795	0.312441	0.208701		0.277437	0.185938	0.217247	0.345622	0.230794	0.297865	0.208961	0.263536	0.304991	0.225945	0.334018	0.197046	0.273381		0.179223	0.292701	0.197468	0.275011	0.326346	0.200971	0.242736	0.249623	0.233203	0.327508	0.237379	0.232233	0.139767
21	0.327873	0.303004	0.304716	0.221327	0.30358	0.274584	0.285843	0.345297	0.21133				0.197524	0.292891	0.267399	0.159571	0.203886	0.277205	0.261398			0.203982	0.31327	0.241542	0.338741	0.296506	0.209152	0.209439	0.298883	0.216666	0.222467	0.264542	0.196054	0.234431		0.222215	0.226925	0.241886	0.309002	0.297144		0.267815	0.222933	0.352868	0.219965	0.332403	0.250758	0.194541
22	0.23424	0.199616	0.259285	0.217527	0.288601	0.243652	0.246453	0.259097	0.242023				0.271297	0.302662	0.234377	0.260909	0.275415	0.310737	0.355005				0.221957	0.254675	0.31913	0.358429	0.244719	0.234863	0.312135	0.207914	0.204519	0.279592	0.232515	0.290604		0.154139	0.202002	0.214231	0.162367	0.160234		0.237823		0.357923	0.257409	0.22648	0.337997	0.277716
23		0.304665	0.24126	0.307349	0.213204	0.181529	0.216035	0.225794					0.336406	0.323603		0.182092	0.269275	0.282173	0.227496				0.332176		0.244193	0.277018	0.211081	0.261148	0.220164	0.25149	0.186128		0.17491	0.220094		0.272975	0.174649	0.190446		0.301397		0.179176		0.27762		0.275299	0.195771	0.300142
24		0.19267	0.170133	0.2466		0.197113	0.26311	0.251058					0.22244	0.236788		0.242045	0.231783	0.259831	0.245805				0.218486		0.174207	0.244099	0.256721	0.232665	0.16973	0.172993	0.314591		0.332322	0.204608		0.184148		0.126337				0.276512				0.278015	0.174536
25		0.194386	0.232743	0.304767		0.239105	0.24817	0.253377					0.238319	0.293284		0.296286	0.268803	0.303586	0.250827				0.22522		0.222269	0.295964	0.253075	0.287363	0.290552	0.211824	0.254667		0.216185	0.298786				0.279996				0.225166				0.269147	0.300655
26		0.307874	0.217039	0.283342		0.25095	0.291262	0.259049					0.243928	0.361161		0.158002	0.266481	0.187883	0.20258						0.237562	0.148093	0.236877	0.211849	0.276676	0.263626	0.271611		0.206512	0.373757				0.328174				0.339227				0.245979	0.210705
27		0.259674	0.207376	0.309683		0.187162	0.177771	0.268934					0.275295	0.272124		0.24438	0.216613	0.177811	0.278176						0.283672	0.224837		0.202922	0.31226	0.253616	0.247167		0.271494	0.286665				0.152264				0.164859				0.210434	0.232774
28		0.268702	0.247986	0.252718		0.19335	0.245164	0.302849					0.253156	0.312848			0.236265	0.1458							0.264978	0.222757		0.279052	0.283358	0.298073	0.224499		0.320289	0.310747				0.207947				0.245506				0.266486	0.227091
29		0.277175				0.275828		0.318466					0.295738					0.267338							0.302421	0.238646		0.186668	0.220953	0.267115	0.252981		0.20415	0.254466				0.178111				0.276222				0.252913	0.169471
30		0.202506				0.273287		0.228643					0.289139					0.199109							0.175589				0.296197	0.312121	0.265181		0.226476	0.13755				0.268726				0.257951					0.156204
31		0.192178				0.296828		0.26811					0.247248					0.185572											0.283212	0.242669	0.311287		0.205559	0.243439				0.228846									0.228004
32		0.300046				0.352862							0.139192					0.233546											0.204152	0.233932	0.232103		0.196296					0.212608									0.355121
33						0.291412							0.237513					0.357547											0.171988	0.253566	0.237118							0.297054									0.297642
34						0.13372							0.268201					0.237268											0.216964	0.237222								0.235962									0.195669
35						0.259326							0.275109					0.241591											0.294263	0.248789								0.224599
36													0.157727																0.332776	0.224276								0.215897
37													0.226165																0.234051									0.208545
38																													0.235518									0.263562
39																													0.237261									0.150336
40																													0.190192									0.266739
[truncated: 20 more columns]

[truncated: 6 more sheets: lag_inv_g3, lag_inv_g4, smallD_succ_inv, smallD_inv_g1, smallD_inv_g2, smallD_inv_g3]
